# Supplementary material for: 4-Chloro-2-[(E)-2-(4-methoxy­phen­yl)ethyl­imino­meth­yl]phenol
Source: Acta Crystallogr Sect E Struct Rep Online. 2009 Apr 18;65(Pt 5):o1070. doi: 10.1107/S1600536809013348 (PMC2977750; doi:10.1107/S1600536809013348)
Supplement: Supplementary file 2 [file e-65-o1070-Isup2.hkl]

# 
# h,k,l, Fc-squared, Fo-squared, sigma(Fo-squared) and status flag 
# 
data_I
_shelx_title '  P-1' 
_shelx_refln_list_code          4 
_shelx_F_calc_maximum      129.89 
_exptl_crystal_F_000       304.00 
_reflns_d_resolution_high  0.7696 
 
loop_ 
 _symmetry_equiv_pos_as_xyz 
 'x, y, z' 
 '-x, -y, -z' 
 
_cell_length_a     5.7610 
_cell_length_b     7.7115 
_cell_length_c    15.7814 
_cell_angle_alpha  82.420 
_cell_angle_beta   89.320 
_cell_angle_gamma  85.313 
 
_shelx_F_squared_multiplier     1.000 
 
loop_ 
 _refln_index_h 
 _refln_index_k 
 _refln_index_l 
 _refln_F_squared_calc 
 _refln_F_squared_meas 
 _refln_F_squared_sigma 
 _refln_observed_status 
   1   0   0      129.42      127.39      3.14 o 
   2   0   0     1455.95     1451.81     44.41 o 
   3   0   0      131.96      127.18      5.00 o 
   4   0   0      423.19      395.88     37.20 o 
   5   0   0        0.04        0.79      4.78 o 
   6   0   0       62.47       87.45      9.07 o 
  -6   1   0        0.11       -2.97      5.97 o 
  -5   1   0       68.21       66.05      4.67 o 
  -4   1   0      298.65      314.09      6.66 o 
  -3   1   0      532.11      545.38      8.56 o 
  -2   1   0       14.66       16.89      1.56 o 
  -1   1   0    16872.47    16566.44    186.91 o 
   0   1   0       52.13       52.77      1.41 o 
   1   1   0        1.56        0.26      1.28 o 
   2   1   0        0.80       -1.83      1.22 o 
   3   1   0     1164.70     1235.09     27.47 o 
   4   1   0        6.32        9.34      2.35 o 
   5   1   0       25.54       22.45      3.96 o 
   6   1   0       75.45      108.27      9.95 o 
   7   1   0       39.80       33.81      7.76 o 
  -6   2   0       64.70       79.63     10.72 o 
  -5   2   0       53.06       59.60      8.50 o 
  -4   2   0      155.27      161.25      4.79 o 
  -3   2   0      744.42      734.18     10.78 o 
  -2   2   0      685.06      704.42      9.86 o 
  -1   2   0     5759.87     5713.07     84.33 o 
   0   2   0       61.53       54.44      2.35 o 
   1   2   0        0.34        0.28      1.67 o 
   2   2   0     1598.11     1599.17     24.59 o 
   3   2   0       57.62       63.24      6.12 o 
   4   2   0       41.95       48.58      4.57 o 
   5   2   0      183.76      186.51      7.41 o 
   6   2   0       39.25       31.79     13.35 o 
   7   2   0       15.85       17.93      7.38 o 
  -6   3   0        5.78        6.10      7.53 o 
  -5   3   0      157.02      179.33     13.23 o 
  -4   3   0      693.86      669.70     15.37 o 
  -3   3   0      160.05      146.45      4.45 o 
  -2   3   0      631.44      642.09     12.69 o 
  -1   3   0       89.74       88.23      4.21 o 
   0   3   0      440.48      457.37     17.99 o 
   1   3   0      147.37      127.94      4.92 o 
   2   3   0     2475.03     2645.16     39.44 o 
   3   3   0      269.59      296.83      8.20 o 
   4   3   0      185.93      203.72      7.51 o 
   5   3   0       35.52       36.81      4.62 o 
   6   3   0       48.87       56.93      6.30 o 
   7   3   0        1.16       -7.18      5.06 o 
  -6   4   0       64.82       61.20     11.18 o 
  -5   4   0       60.68       67.95     10.35 o 
  -4   4   0        9.76        9.82      6.69 o 
  -3   4   0        4.21        5.11      2.86 o 
  -2   4   0        6.18        4.17      3.74 o 
  -1   4   0     2127.25     2109.82     33.45 o 
   0   4   0        3.98        1.35      2.39 o 
   1   4   0     4282.57     4279.00     61.65 o 
   2   4   0       21.78       32.44      3.66 o 
   3   4   0       89.64       98.95      5.89 o 
   4   4   0       88.60      100.98      6.38 o 
   5   4   0      322.64      319.28     10.38 o 
   6   4   0        0.57       -5.68      3.79 o 
   7   4   0       19.92       20.27      6.94 o 
  -6   5   0        0.07      -10.50      7.83 o 
  -5   5   0       45.69       38.25     10.05 o 
  -4   5   0        2.12       11.95      7.38 o 
  -3   5   0        2.05        7.75      5.94 o 
  -2   5   0     1084.41     1111.29     20.95 o 
  -1   5   0      389.61      407.32     10.26 o 
   0   5   0      903.61      882.64     28.66 o 
   1   5   0       98.26      100.03      5.10 o 
   2   5   0        0.34       -1.20      2.83 o 
   3   5   0       10.87        4.26      3.42 o 
   4   5   0      210.55      225.72      9.13 o 
   5   5   0       12.41        5.40      4.30 o 
   6   5   0       10.56        7.38      7.66 o 
  -5   6   0       32.65       39.45     10.74 o 
  -4   6   0        0.84       15.42      8.36 o 
  -3   6   0      101.12      116.45     11.41 o 
  -2   6   0     2202.07     2173.22     30.01 o 
  -1   6   0      223.74      214.92      8.59 o 
   0   6   0      424.16      398.80     11.09 o 
   1   6   0       19.06       20.27      6.22 o 
   2   6   0       70.51       90.49      6.43 o 
   3   6   0       59.95       67.36     10.61 o 
   4   6   0       34.17       35.58      5.53 o 
   5   6   0       10.44        7.65      4.59 o 
   6   6   0      137.40      134.75      9.48 o 
  -4   7   0       70.36       76.75      8.37 o 
  -3   7   0     1488.75     1382.38     27.75 o 
  -2   7   0      261.87      277.19     10.47 o 
  -1   7   0       49.04       49.08      4.35 o 
   0   7   0      152.00      160.62     11.43 o 
   1   7   0      193.18      200.37     12.58 o 
   2   7   0      105.23      128.69      8.10 o 
   3   7   0       73.79       86.16      7.40 o 
   4   7   0       16.06        7.51      5.03 o 
   5   7   0      125.08      128.17     10.60 o 
  -3   8   0        0.47       -5.19      5.45 o 
  -2   8   0       29.22       29.02      8.84 o 
  -1   8   0        8.18       10.37      4.61 o 
   0   8   0      227.62      195.26     13.12 o 
   1   8   0       60.18       57.48     10.13 o 
   2   8   0        0.87        9.16      7.22 o 
   3   8   0        2.06        4.18      5.10 o 
   4   8   0      111.35      109.24      9.15 o 
  -2   9   0       18.64       19.85      9.32 o 
  -1   9   0      131.64      151.95     13.94 o 
   0   9   0       20.29       16.82      9.10 o 
   1   9   0       11.35        1.60      7.74 o 
   2   9   0       27.67       36.65     10.28 o 
   3   9   0       48.79       65.31     11.40 o 
  -3  -9   1      194.01      176.85     14.44 o 
  -2  -9   1        3.36       -6.25      7.51 o 
  -1  -9   1       67.15       92.89     12.66 o 
   0  -9   1        0.14        0.02      8.02 o 
   1  -9   1      142.90      163.06     13.86 o 
   2  -9   1      166.85      171.42     14.67 o 
  -4  -8   1       83.92       88.53      8.55 o 
  -3  -8   1        6.66        4.09      5.28 o 
  -2  -8   1       43.26       43.27      9.42 o 
  -1  -8   1       22.22       32.38      8.87 o 
   0  -8   1        0.07        1.50      6.91 o 
   1  -8   1      410.78      382.62     17.89 o 
   2  -8   1      158.77      163.54     13.38 o 
   3  -8   1        1.31      -11.20      7.47 o 
  -5  -7   1      101.14      116.26      8.97 o 
  -4  -7   1       13.62        6.15      4.97 o 
  -3  -7   1       14.07        8.10     11.09 o 
  -2  -7   1       79.76       82.29      7.08 o 
  -1  -7   1       11.02        2.15      5.95 o 
   0  -7   1       91.66      122.77     11.16 o 
   1  -7   1        7.26        2.93      4.14 o 
   2  -7   1        0.02       -1.36      4.41 o 
   3  -7   1        5.44       12.86      5.68 o 
   4  -7   1       14.48       19.56      9.56 o 
  -6  -6   1       85.69       94.60      8.18 o 
  -5  -6   1       16.02       12.40      4.90 o 
  -4  -6   1       51.97       56.88      8.63 o 
  -3  -6   1      117.41      113.93      7.00 o 
  -2  -6   1      478.33      442.63     12.06 o 
  -1  -6   1      130.62      153.90     10.78 o 
   0  -6   1      246.68      256.35      8.19 o 
   1  -6   1        2.37        0.32      3.54 o 
   2  -6   1      165.20      188.65      6.46 o 
   3  -6   1      102.11      117.40     11.10 o 
   4  -6   1        5.96        3.64      8.17 o 
   5  -6   1       30.79       36.53     10.80 o 
  -6  -5   1       13.81       13.03      4.80 o 
  -5  -5   1       44.64       44.05      5.86 o 
  -4  -5   1        9.64        6.60      3.88 o 
  -3  -5   1      123.34      124.21      6.77 o 
  -2  -5   1       97.42      119.31      6.55 o 
  -1  -5   1       73.64       91.60      5.57 o 
   0  -5   1      117.98      118.66      5.38 o 
   1  -5   1       31.47       30.92      4.08 o 
   2  -5   1        4.57        6.47      3.02 o 
   3  -5   1      149.37      154.52     11.84 o 
   4  -5   1       42.81       48.25      9.03 o 
   5  -5   1        3.06        6.99      8.41 o 
   6  -5   1       86.22       92.36     13.47 o 
  -7  -4   1       16.03       20.93      5.50 o 
  -6  -4   1       79.74       67.73      6.55 o 
  -5  -4   1       36.39       34.16      9.80 o 
  -4  -4   1       70.69       80.70      6.75 o 
  -3  -4   1      280.37      269.51      8.47 o 
  -2  -4   1       21.42       28.22      3.55 o 
  -1  -4   1       39.83       42.27      3.61 o 
   0  -4   1       42.83       48.68      3.45 o 
   1  -4   1      294.78      309.59     11.76 o 
   2  -4   1      435.59      449.62     10.28 o 
   3  -4   1       37.69       42.38      3.86 o 
   4  -4   1       71.16       85.63      9.73 o 
   5  -4   1       63.71       74.18     10.84 o 
   6  -4   1        1.72        1.00      8.09 o 
  -7  -3   1       64.32       57.49     13.26 o 
  -6  -3   1       85.17       88.14      6.66 o 
  -5  -3   1       93.04       88.14      6.12 o 
  -4  -3   1      525.51      547.19     17.44 o 
  -3  -3   1        7.47        7.15      2.70 o 
  -2  -3   1        1.22        4.70      2.60 o 
  -1  -3   1      440.39      426.83      7.12 o 
   0  -3   1      703.91      692.48     12.40 o 
   1  -3   1      666.07      695.76     18.89 o 
   2  -3   1      597.28      600.60     11.83 o 
   3  -3   1      658.97      645.50     13.11 o 
   4  -3   1       26.72       27.83      6.82 o 
   5  -3   1       28.32       31.32      8.21 o 
   6  -3   1       14.46       18.98      8.52 o 
  -6  -2   1       15.33       13.28      3.98 o 
  -5  -2   1      174.27      173.24      8.56 o 
  -4  -2   1        4.29        2.92      6.42 o 
  -3  -2   1      169.38      153.98      5.56 o 
  -2  -2   1        0.01       -2.22      3.16 o 
  -1  -2   1    15734.09    15693.23    178.65 o 
   0  -2   1     7842.77     7929.24    141.34 o 
   1  -2   1     2544.03     2540.02     38.59 o 
   2  -2   1     1001.60      969.97     12.57 o 
   3  -2   1      118.87      131.96      3.69 o 
   4  -2   1        0.58       -0.13      1.74 o 
   5  -2   1        1.48       -6.16      5.44 o 
   6  -2   1       33.80       20.18      8.19 o 
   7  -2   1        0.68        4.04      8.40 o 
  -6  -1   1       31.20       45.14      7.47 o 
  -5  -1   1        9.51        6.02      3.26 o 
  -4  -1   1       28.30       35.01      3.08 o 
  -3  -1   1      294.75      365.47      6.81 o 
  -2  -1   1     4930.14     5173.60     59.95 o 
  -1  -1   1     5034.14     5234.48     60.01 o 
   0  -1   1       57.18       56.02      2.87 o 
   1  -1   1      349.23      337.44      6.09 o 
   2  -1   1       26.01       34.46      1.72 o 
   3  -1   1      256.58      316.04      5.77 o 
   4  -1   1        6.27       11.15      2.18 o 
   5  -1   1      102.61      110.08      4.51 o 
   6  -1   1        1.31       -6.95      5.92 o 
  -6   0   1        0.04       -1.41      5.27 o 
  -5   0   1        4.90        0.72      3.18 o 
  -4   0   1       95.96       98.04      5.44 o 
  -3   0   1     1265.72     1318.87     17.91 o 
  -2   0   1     1792.40     1660.38     26.33 o 
  -1   0   1      398.51      381.32      6.49 o 
   1   0   1        5.45        6.96      1.34 o 
   2   0   1      238.57      266.05      4.94 o 
   3   0   1       84.13       91.40      4.35 o 
   4   0   1      418.96      444.51     15.48 o 
   5   0   1        7.72        3.36      5.09 o 
   6   0   1        0.01       -5.42      3.61 o 
   7   0   1       11.23        2.26      6.37 o 
  -5   1   1      218.33      220.39     12.80 o 
  -4   1   1      823.49      835.22     15.41 o 
  -3   1   1      710.97      738.92     13.11 o 
  -2   1   1       57.63       65.46      3.49 o 
  -1   1   1       94.77       89.19      4.68 o 
   0   1   1      188.08      174.57      3.34 o 
   1   1   1     1322.00     1339.04     16.31 o 
   2   1   1      247.65      221.47      4.49 o 
   3   1   1      770.96      833.76     15.82 o 
   4   1   1      325.26      339.10      7.31 o 
   5   1   1        0.08        0.24      3.24 o 
   6   1   1       76.95       87.92      9.51 o 
   7   1   1        5.52        5.45      6.33 o 
  -5   2   1       79.33       79.96      4.35 o 
  -4   2   1       54.73       70.24      3.76 o 
  -3   2   1      137.20      123.66      4.97 o 
  -2   2   1      620.82      594.30      8.83 o 
  -1   2   1     2625.17     2325.61    201.04 o 
   0   2   1     9065.64     8809.62    100.56 o 
   1   2   1       44.08       54.97      3.35 o 
   2   2   1      555.58      569.90      8.44 o 
   3   2   1      608.35      630.17      9.89 o 
   4   2   1      197.14      215.57      5.77 o 
   5   2   1        0.26        0.83      3.28 o 
   6   2   1        0.01       -2.80      3.34 o 
   7   2   1       80.12       72.13      9.97 o 
  -5   3   1       41.80       53.11      8.87 o 
  -4   3   1       32.93       39.47      3.23 o 
  -3   3   1      337.59      350.63      6.93 o 
  -2   3   1      509.31      520.89     12.44 o 
  -1   3   1     4847.53     4829.22     90.39 o 
   0   3   1      176.64      162.48      3.94 o 
   1   3   1       31.93       34.74      5.47 o 
   2   3   1      219.33      235.89      6.82 o 
   3   3   1       82.15       83.14      4.88 o 
   4   3   1       55.21       66.80      5.13 o 
   5   3   1       29.93       33.43     13.38 o 
   6   3   1       72.30       83.66      6.66 o 
   7   3   1        3.29        7.45      4.53 o 
  -5   4   1        1.88        1.40      6.75 o 
  -4   4   1       79.08      103.42     10.25 o 
  -3   4   1      545.29      545.19     20.76 o 
  -2   4   1     3173.84     3181.26     50.11 o 
  -1   4   1     1389.86     1360.87     18.69 o 
   0   4   1       10.09       15.86      2.56 o 
   1   4   1      147.55      133.29     12.36 o 
   2   4   1       12.75       17.21      3.20 o 
   3   4   1       52.98       48.27      6.90 o 
   4   4   1       20.75       19.29      4.11 o 
   5   4   1      145.52      126.00      7.19 o 
   6   4   1        0.01        0.51      3.87 o 
   7   4   1       37.03       29.06      6.86 o 
  -5   5   1      161.20      182.74     14.69 o 
  -4   5   1      872.25      881.96     29.48 o 
  -3   5   1     2170.76     2158.43     44.53 o 
  -2   5   1      312.93      326.93      7.77 o 
  -1   5   1       33.82       46.39      3.46 o 
   0   5   1       69.85       67.88      4.38 o 
   1   5   1      382.41      380.49      9.82 o 
   2   5   1      247.30      252.86      8.50 o 
   3   5   1       11.05        8.81      6.86 o 
   4   5   1       83.17       90.83     10.70 o 
   5   5   1        0.85       -3.93      3.60 o 
   6   5   1        0.06       -0.72      3.96 o 
  -5   6   1      115.75      126.15     13.91 o 
  -4   6   1      144.58      166.27     13.89 o 
  -3   6   1        5.79       -3.86      8.11 o 
  -2   6   1        2.30       10.57      3.24 o 
  -1   6   1       53.62       69.50      4.40 o 
   0   6   1      359.66      367.30      9.56 o 
   1   6   1       47.19       51.16      5.43 o 
   2   6   1      177.01      166.27      7.81 o 
   3   6   1       65.68       81.18     12.05 o 
   4   6   1       13.80       17.77      4.93 o 
   5   6   1        7.90        7.12      4.74 o 
   6   6   1       20.78       25.01      5.94 o 
  -4   7   1       76.70       74.85      8.11 o 
  -3   7   1        3.00       16.52      7.78 o 
  -2   7   1      221.56      227.80      7.53 o 
  -1   7   1        5.36       -1.88      4.71 o 
   0   7   1       39.32       34.33      7.43 o 
   1   7   1      459.82      450.00     18.07 o 
   2   7   1       28.47       37.26      5.68 o 
   3   7   1        1.54       -1.93      6.06 o 
   4   7   1        3.84        2.02      4.69 o 
   5   7   1        0.99       -3.20      5.67 o 
  -3   8   1      287.05      254.25     11.46 o 
  -2   8   1      277.39      286.39     15.45 o 
  -1   8   1      160.73      165.69      8.38 o 
   0   8   1      303.52      257.87     14.60 o 
   1   8   1        0.15        0.87      6.75 o 
   2   8   1       48.49       51.37      6.86 o 
   3   8   1        1.71        1.31      4.71 o 
   4   8   1       24.44       27.91     14.59 o 
  -2   9   1      183.41      202.07     14.62 o 
  -1   9   1       30.28       36.47      9.35 o 
   0   9   1        1.69       -6.01      6.85 o 
   1   9   1       80.42       98.47     12.06 o 
   2   9   1       71.83       75.86     11.91 o 
   3   9   1       19.74       29.11      6.85 o 
  -3  -9   2       49.58       57.58     11.33 o 
  -2  -9   2       45.39       41.69     10.39 o 
  -1  -9   2       41.71       37.68     10.82 o 
   0  -9   2       42.34       29.18      9.35 o 
   1  -9   2       47.89       43.97     10.56 o 
   2  -9   2        5.72       -0.28      8.88 o 
  -4  -8   2       67.87       91.57      8.77 o 
  -3  -8   2      442.54      388.03     18.89 o 
  -2  -8   2        6.06        5.59      6.99 o 
  -1  -8   2        8.52        1.33      7.31 o 
   0  -8   2       15.04       31.47      9.22 o 
   1  -8   2      105.53      112.27     12.16 o 
   2  -8   2      266.13      264.68     16.31 o 
   3  -8   2       11.13       -8.28      8.41 o 
  -5  -7   2       24.27       33.40      6.76 o 
  -4  -7   2      109.79      103.34      8.38 o 
  -3  -7   2       36.21       53.76      6.67 o 
  -2  -7   2      138.07      133.57     10.85 o 
  -1  -7   2       59.89       70.08      9.50 o 
   0  -7   2      106.57       98.59     10.31 o 
   1  -7   2      194.21      204.25      8.88 o 
   2  -7   2        0.66       -6.62      4.42 o 
   3  -7   2        8.18       14.51      5.95 o 
   4  -7   2        3.40       -2.89      8.54 o 
  -6  -6   2       76.59       84.60      8.11 o 
  -5  -6   2       21.86       26.71      5.58 o 
  -4  -6   2      642.86      635.66     15.94 o 
  -3  -6   2      136.88      127.48      7.38 o 
  -2  -6   2       32.31       34.16      5.22 o 
  -1  -6   2      130.90      121.44      9.99 o 
   0  -6   2        3.43        4.31      3.36 o 
   1  -6   2       73.69       77.47      5.98 o 
   2  -6   2        2.76        3.59      7.08 o 
   3  -6   2       26.68       25.37      7.91 o 
   4  -6   2       29.84       30.80      9.30 o 
   5  -6   2        1.07        0.59      9.21 o 
  -6  -5   2       92.99      101.94      7.96 o 
  -5  -5   2      671.41      639.44     15.88 o 
  -4  -5   2      106.36      107.90      7.10 o 
  -3  -5   2        4.78       -0.24      3.36 o 
  -2  -5   2      818.25      794.47     16.28 o 
  -1  -5   2      156.60      158.35      6.57 o 
   0  -5   2       99.95       98.82      8.18 o 
   1  -5   2       20.14       23.38      3.92 o 
   2  -5   2      304.16      299.25     10.07 o 
   3  -5   2       70.21       75.50      9.41 o 
   4  -5   2       61.93       48.32      9.61 o 
   5  -5   2       19.79       30.38      9.61 o 
   6  -5   2       97.84      135.25     15.06 o 
  -6  -4   2      125.32      126.10      9.58 o 
  -5  -4   2      132.49      127.69      7.01 o 
  -4  -4   2       83.51       99.27      6.26 o 
  -3  -4   2      255.84      252.52      9.27 o 
  -2  -4   2     1199.49     1181.27     16.23 o 
  -1  -4   2      909.47      977.73     13.84 o 
   0  -4   2        0.84        2.92      2.29 o 
   1  -4   2      406.11      365.13     13.05 o 
   2  -4   2      143.94      146.71      5.83 o 
   3  -4   2       47.99       42.21      7.25 o 
   4  -4   2       13.34       11.85      6.93 o 
   5  -4   2       78.89       90.41     11.19 o 
   6  -4   2        5.95        3.53      8.44 o 
  -6  -3   2       48.39       51.67      6.83 o 
  -5  -3   2       10.16        8.37      4.23 o 
  -4  -3   2       26.29       18.07      5.63 o 
  -3  -3   2       38.91       44.87      4.02 o 
  -2  -3   2     1141.32     1276.32     20.98 o 
  -1  -3   2     1225.87     1220.29     16.04 o 
   0  -3   2      586.53      551.29     10.62 o 
   1  -3   2       39.86       41.71      4.88 o 
   2  -3   2       25.94       40.30      2.87 o 
   3  -3   2      267.89      297.90      7.62 o 
   4  -3   2      118.93      109.02     10.18 o 
   5  -3   2       50.69       60.18      9.64 o 
   6  -3   2        0.68       -7.54      7.37 o 
  -6  -2   2       12.93        6.72      4.00 o 
  -5  -2   2      513.35      479.89     11.68 o 
  -4  -2   2        0.00       -3.51      2.34 o 
  -3  -2   2       55.64       39.79      3.44 o 
  -2  -2   2      344.16      338.13     13.67 o 
  -1  -2   2      362.27      334.64     11.50 o 
   0  -2   2     1728.84     1677.26     36.87 o 
   1  -2   2      101.23      106.64      6.37 o 
   2  -2   2      835.90      872.52     15.03 o 
   3  -2   2      388.21      400.37      6.46 o 
   4  -2   2       83.58       80.48      3.39 o 
   5  -2   2        3.94        0.06      5.99 o 
   6  -2   2        8.42        6.88      7.85 o 
   7  -2   2       11.82        0.41      8.26 o 
  -6  -1   2      520.55      541.85     18.50 o 
  -5  -1   2       38.93       54.45      5.37 o 
  -4  -1   2       14.87       15.22      2.53 o 
  -3  -1   2        7.77        3.54      1.75 o 
  -2  -1   2        6.88        4.01      1.86 o 
  -1  -1   2     2952.39     2752.51    151.51 o 
   0  -1   2       94.02       98.66      2.95 o 
   1  -1   2      719.05      661.03     16.67 o 
   2  -1   2      523.74      530.56      7.22 o 
   3  -1   2      599.00      568.97     11.30 o 
   4  -1   2       13.78       16.11      2.80 o 
   5  -1   2      206.45      203.42     12.69 o 
   6  -1   2        0.10       -8.29      6.07 o 
   7  -1   2       94.17      108.24     12.61 o 
  -6   0   2       68.54       68.57      5.69 o 
  -5   0   2       15.88       19.72      3.96 o 
  -4   0   2      254.57      221.72      6.91 o 
  -3   0   2       19.74       16.50      2.46 o 
  -2   0   2       20.31       32.27      3.17 o 
  -1   0   2      331.22      328.55      4.62 o 
   0   0   2      373.35      353.88      5.53 o 
   1   0   2     1357.67     1275.12     28.35 o 
   2   0   2     1649.46     1641.84     37.33 o 
   3   0   2      102.06      132.22      7.83 o 
   4   0   2       61.18       48.13      6.14 o 
   5   0   2        1.52       -3.87      4.78 o 
   6   0   2      158.43      171.54     12.66 o 
   7   0   2        8.24        7.19      4.94 o 
  -6   1   2        2.72        3.81      3.46 o 
  -5   1   2      162.15      160.16      6.48 o 
  -4   1   2        7.20        7.39      5.30 o 
  -3   1   2       47.32       64.13      3.14 o 
  -2   1   2        4.84        4.14      1.50 o 
  -1   1   2      218.28      224.85     12.01 o 
   0   1   2        0.26        0.87      0.78 o 
   1   1   2     1743.93     1750.49     21.05 o 
   2   1   2       12.45       12.15      1.99 o 
   4   1   2      398.70      410.70     10.09 o 
   5   1   2      169.73      167.13     14.09 o 
   6   1   2       10.75       11.48      4.40 o 
   7   1   2       32.35       39.68      8.61 o 
  -5   2   2        9.50        7.54      3.81 o 
  -4   2   2      224.99      212.46      7.25 o 
  -3   2   2      718.06      682.88     24.98 o 
  -2   2   2       87.55       76.53      3.27 o 
  -1   2   2        0.07       -1.83      1.22 o 
   0   2   2     2302.40     2164.33     30.91 o 
   1   2   2      542.20      557.02      9.98 o 
   2   2   2       71.36       57.92      2.65 o 
   3   2   2      520.67      510.08      8.62 o 
   4   2   2      263.72      267.39      6.52 o 
   5   2   2       26.24       32.11      4.10 o 
   6   2   2       39.95       35.20      5.10 o 
   7   2   2       20.71       16.56      7.57 o 
  -5   3   2      180.59      187.61     13.25 o 
  -4   3   2     1538.94     1543.79     21.32 o 
  -3   3   2       38.74       55.05      4.42 o 
  -2   3   2        5.41        0.73      2.56 o 
  -1   3   2       82.46       71.84      3.37 o 
   0   3   2        4.02        3.94      2.02 o 
   1   3   2       32.92       32.79      3.06 o 
   2   3   2      205.01      181.15      9.14 o 
   3   3   2       67.11       74.79      6.76 o 
   4   3   2      126.44      129.98      6.43 o 
   5   3   2        2.77        7.57      3.58 o 
   6   3   2       43.16       39.53      6.41 o 
   7   3   2        6.57        1.32      4.33 o 
  -5   4   2      202.15      198.72     14.47 o 
  -4   4   2       83.56       84.85      4.42 o 
  -3   4   2      199.24      195.72      7.47 o 
  -2   4   2       22.72       18.59      3.21 o 
  -1   4   2       37.65       59.52      5.05 o 
   0   4   2      254.24      258.83      7.00 o 
   1   4   2      663.78      629.90     12.43 o 
   2   4   2       40.57       51.89      4.17 o 
   3   4   2      214.50      231.54     10.69 o 
   4   4   2       11.90       10.58      3.71 o 
   5   4   2      165.10      166.40     11.10 o 
   6   4   2        2.04        2.80      3.97 o 
   7   4   2       55.98       58.94      7.12 o 
  -4   5   2       73.99      101.58     10.67 o 
  -3   5   2        4.55       11.95      3.86 o 
  -2   5   2       19.72       22.86      3.22 o 
  -1   5   2        5.78        6.94      2.54 o 
   0   5   2     1102.05     1017.58     25.89 o 
   1   5   2       36.81       51.47      4.59 o 
   2   5   2       78.39       89.74      5.72 o 
   3   5   2       84.16       88.18      6.07 o 
   4   5   2       70.59       83.81      6.45 o 
   5   5   2       37.25       32.37      5.40 o 
   6   5   2       60.71       46.16      8.64 o 
  -4   6   2        4.53        8.62      7.62 o 
  -3   6   2        2.67        2.87      3.23 o 
  -2   6   2      247.72      223.81     13.48 o 
  -1   6   2      540.04      520.51     10.22 o 
   0   6   2        3.43       18.83      5.82 o 
   1   6   2      118.01      118.19      7.17 o 
   2   6   2      129.67      121.70      7.15 o 
   3   6   2       79.99       85.94      6.54 o 
   4   6   2      124.90      133.93      7.68 o 
   5   6   2      127.86      117.12      8.54 o 
   6   6   2       30.39       29.41      6.04 o 
  -3   7   2      501.25      472.78     14.05 o 
  -2   7   2       93.84       81.28     11.79 o 
  -1   7   2       26.18       29.25      4.95 o 
   0   7   2      100.43      120.71     10.55 o 
   1   7   2        6.81       18.99      4.79 o 
   2   7   2       10.47       13.17      4.67 o 
   3   7   2       48.92       52.03      6.40 o 
   4   7   2       30.91       27.18      6.70 o 
   5   7   2       33.20       31.52      6.24 o 
  -3   8   2       29.46       43.19      9.79 o 
  -2   8   2       54.09       58.62      9.63 o 
  -1   8   2        1.05        1.35      4.27 o 
   0   8   2        4.93       11.63      7.25 o 
   1   8   2       29.07       39.18      8.62 o 
   2   8   2       96.59      105.29     14.64 o 
   3   8   2        0.03        3.38      4.97 o 
   4   8   2       77.35       76.06      8.10 o 
  -2   9   2        2.67        6.11      8.10 o 
  -1   9   2       14.34       13.66      5.39 o 
   0   9   2        4.33       -1.00      7.42 o 
   1   9   2       98.32      130.92     13.17 o 
   2   9   2        1.25        2.34      7.64 o 
   3   9   2       17.74       12.87      6.23 o 
   1  10   2        2.94       10.46      9.16 o 
  -3  -9   3       13.97        4.14      8.69 o 
  -2  -9   3       91.16       88.71     12.73 o 
  -1  -9   3       70.14       70.17     11.95 o 
   0  -9   3       64.20       73.36     11.98 o 
   1  -9   3        8.05       10.43      9.78 o 
   2  -9   3        1.62        2.79      9.33 o 
  -4  -8   3        2.91       -4.01      9.04 o 
  -3  -8   3       81.41       87.10     11.71 o 
  -2  -8   3      135.15      157.63     12.70 o 
  -1  -8   3        0.13       -7.19      6.95 o 
   0  -8   3       34.55       35.67      9.55 o 
   1  -8   3        5.93       -8.10      7.09 o 
   2  -8   3        4.52        8.21      5.71 o 
   3  -8   3        0.21       -4.45      7.99 o 
  -5  -7   3        6.18       18.12      6.94 o 
  -4  -7   3       28.67       20.81      5.96 o 
  -3  -7   3      341.28      327.50     11.52 o 
  -2  -7   3       98.44      117.11     11.44 o 
  -1  -7   3       94.19       83.99      9.95 o 
   0  -7   3       10.48        5.58      6.96 o 
   1  -7   3       60.26       67.30      6.48 o 
   2  -7   3        4.05        0.39      4.78 o 
   3  -7   3        9.02        1.57      5.68 o 
   4  -7   3       48.80       60.29     11.64 o 
  -6  -6   3       90.15      126.71      9.29 o 
  -5  -6   3       40.28       33.99      5.92 o 
  -4  -6   3       38.62       39.11      6.06 o 
  -3  -6   3      432.69      404.49     12.03 o 
  -2  -6   3      135.54      152.56     11.08 o 
  -1  -6   3       39.50       38.70      7.31 o 
   0  -6   3       90.51       90.30      5.93 o 
   1  -6   3       36.46       44.53      6.67 o 
   2  -6   3        9.51       -1.47      5.78 o 
   3  -6   3       26.13       22.17      8.14 o 
   4  -6   3        7.41       -2.52      7.48 o 
   5  -6   3        0.02      -12.26      8.17 o 
  -6  -5   3        0.00        0.15      4.26 o 
  -5  -5   3        1.39        2.66      4.53 o 
  -4  -5   3       29.16       31.53      5.05 o 
  -3  -5   3       66.68       88.20      6.37 o 
  -2  -5   3      989.68      996.46     19.19 o 
  -1  -5   3      278.72      270.77      7.68 o 
   0  -5   3       29.91       38.05      3.98 o 
   1  -5   3       65.92       68.89      5.32 o 
   2  -5   3      221.27      241.80     13.03 o 
   3  -5   3       22.86       28.73      7.82 o 
   4  -5   3       35.89       52.16      9.80 o 
   5  -5   3        0.19        5.74      8.11 o 
  -6  -4   3      167.07      165.18      8.28 o 
  -5  -4   3       43.52       40.26     12.17 o 
  -4  -4   3      281.19      253.90      8.83 o 
  -3  -4   3      638.17      649.90     13.94 o 
  -2  -4   3      265.86      251.46      5.72 o 
  -1  -4   3      570.57      572.50     11.38 o 
   0  -4   3        1.26       -1.08      2.23 o 
   1  -4   3      534.05      551.25     17.36 o 
   2  -4   3      159.51      176.58      5.80 o 
   3  -4   3       46.84       52.76      7.90 o 
   4  -4   3       37.05       38.51      8.45 o 
   5  -4   3       13.35       20.38      8.75 o 
   6  -4   3       76.52      101.71     13.59 o 
  -6  -3   3      165.24      144.98      7.43 o 
  -5  -3   3      166.39      144.64      6.94 o 
  -4  -3   3      285.42      281.65      8.58 o 
  -3  -3   3        1.04       -2.02      2.54 o 
  -2  -3   3      923.92      936.49     16.48 o 
  -1  -3   3      454.93      479.21      7.87 o 
   0  -3   3      340.92      320.92      7.76 o 
   1  -3   3      289.85      331.47     12.00 o 
   2  -3   3      250.69      242.18      5.95 o 
   3  -3   3       94.77       97.00      8.69 o 
   4  -3   3       82.62      110.78     10.37 o 
   5  -3   3       31.11       36.63      8.90 o 
   6  -3   3        0.07       -9.70      7.48 o 
  -6  -2   3       33.52       20.30      4.14 o 
  -5  -2   3      575.66      559.02     15.83 o 
  -4  -2   3        4.48        6.04      2.43 o 
  -3  -2   3      325.23      348.36      6.91 o 
  -2  -2   3       94.77       99.66      3.76 o 
  -1  -2   3        2.27        3.15      2.44 o 
   0  -2   3      183.89      178.24      7.00 o 
   1  -2   3      506.92      451.82     13.52 o 
   2  -2   3       27.26       47.31      5.56 o 
   3  -2   3        1.54        2.64      1.16 o 
   4  -2   3        0.05       -2.30      5.19 o 
   5  -2   3       21.36       16.85      7.04 o 
   6  -2   3        0.50       -4.23      6.82 o 
   7  -2   3       63.57       54.50     11.43 o 
  -7  -1   3       69.98       66.39      8.89 o 
  -5  -1   3        0.00       -0.74      2.32 o 
  -4  -1   3       92.77       90.29      4.00 o 
  -3  -1   3      125.12      133.16      3.96 o 
  -2  -1   3      269.62      277.82      5.12 o 
  -1  -1   3      198.35      194.57      4.75 o 
   0  -1   3      360.55      340.88      6.58 o 
   1  -1   3       23.76       16.40      3.15 o 
   2  -1   3      368.96      429.40     13.85 o 
   3  -1   3      379.82      438.02     15.12 o 
   4  -1   3      127.99      120.26      4.84 o 
   5  -1   3       38.74       51.12      8.36 o 
   6  -1   3       60.60       68.55     10.01 o 
   7  -1   3        0.31       -8.56      7.40 o 
  -6   0   3        2.77       -3.30      3.77 o 
  -5   0   3      404.69      404.79     10.57 o 
  -4   0   3        2.05       -5.01      3.34 o 
  -3   0   3      233.89      221.65      4.78 o 
  -2   0   3      242.00      220.55      4.08 o 
  -1   0   3     1722.54     1673.09     20.01 o 
   0   0   3      221.68      219.45      4.15 o 
   1   0   3       97.42      101.07      5.32 o 
   2   0   3      726.26      761.92     19.68 o 
   3   0   3      773.77      846.88     22.92 o 
   4   0   3       71.25       86.32      8.05 o 
   5   0   3       87.67      103.67      9.32 o 
   6   0   3      162.31      155.18     12.79 o 
   7   0   3       84.89       71.34      7.41 o 
  -6   1   3      293.91      292.31      9.57 o 
  -5   1   3      296.06      299.01      8.87 o 
  -4   1   3      218.19      229.35      7.13 o 
  -3   1   3      346.48      343.12      8.56 o 
  -2   1   3      172.51      188.86      5.31 o 
  -1   1   3        6.26        7.16      1.57 o 
   0   1   3        3.17        3.05      0.81 o 
   1   1   3      238.08      221.96      7.13 o 
   2   1   3       39.68       48.59      4.44 o 
   3   1   3      319.62      159.37      7.33 o 
   4   1   3      253.07      253.97     13.00 o 
   5   1   3       27.77       27.26      4.47 o 
   6   1   3       58.56       60.07      7.10 o 
   7   1   3        0.01        4.64      6.77 o 
  -5   2   3      422.06      404.00     10.35 o 
  -4   2   3      675.09      669.26     13.35 o 
  -3   2   3        2.45        1.83      2.16 o 
  -2   2   3      268.84      253.09      6.45 o 
  -1   2   3      702.55      709.31      9.52 o 
   0   2   3     2010.10     1931.91     27.78 o 
   1   2   3        0.03       -0.65      1.62 o 
   2   2   3      679.37      692.85     10.12 o 
   3   2   3      214.45      215.53      5.88 o 
   4   2   3        9.41        5.07      2.69 o 
   5   2   3       39.18       37.40      3.71 o 
   6   2   3        2.45        2.32      5.78 o 
   7   2   3       24.09        8.91      7.24 o 
  -5   3   3      205.92      209.97     10.12 o 
  -4   3   3       17.43       27.74      3.56 o 
  -3   3   3      266.37      267.06      7.32 o 
  -2   3   3      245.23      267.76      6.90 o 
  -1   3   3     2168.02     2167.24     33.09 o 
   0   3   3      151.79      168.04      7.27 o 
   1   3   3       76.84       72.04      4.08 o 
   2   3   3      391.91      369.04      8.73 o 
   3   3   3       39.41       36.78      2.55 o 
   4   3   3        0.87       -0.34      2.14 o 
   5   3   3        8.48        9.20      3.82 o 
   6   3   3       42.62       40.72      5.78 o 
   7   3   3        0.22       -3.35      6.48 o 
  -4   4   3      167.33       93.17      7.45 o 
  -3   4   3        0.21       -2.72      2.78 o 
  -2   4   3      440.00      446.86     10.12 o 
  -1   4   3       22.64       35.84      4.10 o 
   0   4   3      175.94      182.03      5.93 o 
   1   4   3      379.62      357.07      8.65 o 
   2   4   3      146.27      143.65      5.94 o 
   3   4   3       97.71       95.09      5.81 o 
   4   4   3      101.80      106.92      6.28 o 
   5   4   3       10.81       15.95      5.09 o 
   6   4   3        0.00        4.04      4.14 o 
   7   4   3       64.15       77.25     14.88 o 
  -4   5   3       27.12       23.06      5.87 o 
  -3   5   3        0.14       -1.63      3.11 o 
  -2   5   3        9.32       18.22      4.33 o 
  -1   5   3      192.25      194.35      7.03 o 
   0   5   3        0.27        4.45      3.00 o 
   1   5   3       40.08       43.51      4.37 o 
   2   5   3      168.01      166.09      6.98 o 
   3   5   3       19.12       28.77      4.46 o 
   4   5   3        5.06        3.86      4.50 o 
   5   5   3        2.67        5.98      4.21 o 
   6   5   3       49.93       64.89      7.14 o 
  -3   6   3       91.17      101.64      9.44 o 
  -2   6   3        1.96        6.12      4.85 o 
  -1   6   3       32.50       34.61      4.74 o 
   0   6   3      119.31      126.80      9.52 o 
   1   6   3      431.53      433.22     11.38 o 
   2   6   3       16.45       20.22      7.93 o 
   3   6   3       58.81       68.65      9.52 o 
   4   6   3       14.68       14.66      4.74 o 
   5   6   3        3.40        0.65      4.38 o 
   6   6   3        2.77        0.94      5.03 o 
  -3   7   3        3.07        3.96      6.94 o 
  -2   7   3      147.78      146.48      7.73 o 
  -1   7   3        4.14        4.92      6.75 o 
   0   7   3      325.89      311.39     14.54 o 
   1   7   3        8.07        8.35      4.96 o 
   2   7   3       20.04       14.51      4.76 o 
   3   7   3       19.50       22.00      5.34 o 
   4   7   3        6.35       10.26      4.81 o 
   5   7   3        0.66       -5.19      4.65 o 
  -2   8   3        0.22       -0.31      4.47 o 
  -1   8   3       31.29       39.68      5.89 o 
   0   8   3       45.66       45.90      9.17 o 
   1   8   3        8.90        5.02      6.82 o 
   2   8   3       24.90       25.97      5.97 o 
   3   8   3       29.80       24.62      7.03 o 
   4   8   3       66.74       56.03      7.47 o 
  -2   9   3       60.01       65.11     10.67 o 
  -1   9   3       31.63       35.19      9.94 o 
   0   9   3       17.82       18.51      5.75 o 
   1   9   3       20.62       34.63      9.20 o 
   2   9   3       58.28       71.75     11.01 o 
   3   9   3       42.36       29.48      9.34 o 
   1  10   3        0.21       12.81      9.45 o 
  -2  -9   4        4.79       12.89      8.89 o 
  -1  -9   4        5.33       13.40      9.45 o 
   0  -9   4        2.98        8.02      9.26 o 
   1  -9   4       33.04       32.09     11.06 o 
  -4  -8   4       14.14       11.49      8.03 o 
  -3  -8   4      236.99      225.23     15.03 o 
  -2  -8   4       60.13       56.29     10.28 o 
  -1  -8   4        0.56       -1.45      7.29 o 
   0  -8   4        5.64        5.98      7.99 o 
   1  -8   4       60.43       51.41     10.91 o 
   2  -8   4       42.99       42.73     10.97 o 
   3  -8   4        0.39       -9.29      6.19 o 
  -5  -7   4       47.56       45.77      7.10 o 
  -4  -7   4      233.22      214.17     10.00 o 
  -3  -7   4      423.95      401.80     18.21 o 
  -2  -7   4       32.49       37.11      8.77 o 
  -1  -7   4       58.07       57.30      8.94 o 
   0  -7   4      207.68      182.91     12.51 o 
   1  -7   4      290.93      284.70     10.65 o 
   2  -7   4        5.30       -0.82      6.24 o 
   3  -7   4        9.66        5.92      8.00 o 
   4  -7   4        0.92      -12.26      8.18 o 
  -5  -6   4        0.15       -3.71      4.41 o 
  -4  -6   4      116.22      134.90      8.47 o 
  -3  -6   4       96.74      109.68      7.65 o 
  -2  -6   4      237.80      224.42     12.94 o 
  -1  -6   4       60.05       54.06      8.31 o 
   0  -6   4      311.33      299.18      9.65 o 
   1  -6   4        0.65       -5.54      3.70 o 
   2  -6   4        2.95        2.15      6.11 o 
   3  -6   4       20.21       26.08      8.62 o 
   4  -6   4       48.28       48.92     10.68 o 
   5  -6   4      193.71      187.29     16.44 o 
  -6  -5   4        1.71       -0.68      4.30 o 
  -5  -5   4       19.77       23.98     10.81 o 
  -4  -5   4        1.97       -1.57      3.71 o 
  -3  -5   4      322.00      329.39     11.24 o 
  -2  -5   4        9.88        8.89      5.34 o 
  -1  -5   4        9.40        9.62      2.91 o 
   0  -5   4        1.07       -2.51      2.83 o 
   1  -5   4        4.16        4.01      4.45 o 
   2  -5   4       56.82       64.08      8.05 o 
   3  -5   4      125.71      126.04     11.50 o 
   4  -5   4      232.64      239.45     15.76 o 
   5  -5   4       10.06        9.96      8.70 o 
  -6  -4   4      144.10      155.54      8.14 o 
  -5  -4   4        0.22        2.58      3.62 o 
  -4  -4   4      105.61      117.32      6.64 o 
  -3  -4   4        8.35        5.11      3.42 o 
  -2  -4   4      106.60      106.36      4.34 o 
  -1  -4   4       58.21       61.17      4.41 o 
   0  -4   4        5.44       11.16      2.90 o 
   1  -4   4        7.63        3.44      3.86 o 
   2  -4   4       23.90       27.24      5.96 o 
   3  -4   4      138.49      153.81     11.19 o 
   4  -4   4       83.77       85.79     10.68 o 
   5  -4   4        2.60       -2.89      7.88 o 
   6  -4   4       16.06        9.86      9.24 o 
  -5  -3   4        7.48        9.88      3.61 o 
  -4  -3   4       91.32       97.51      5.73 o 
  -3  -3   4       11.59       18.44      3.25 o 
  -2  -3   4      199.52      200.48      6.35 o 
  -1  -3   4        5.50        5.39      2.36 o 
   0  -3   4      251.52      238.38      9.36 o 
   1  -3   4      665.29      652.79     18.76 o 
   2  -3   4      734.00      780.71     22.97 o 
   3  -3   4       41.36       54.23      7.36 o 
   4  -3   4       15.68        8.95      6.61 o 
   5  -3   4       40.44       51.75      9.53 o 
   6  -3   4      306.37      323.89     19.06 o 
  -5  -2   4       13.43        6.26      6.12 o 
  -4  -2   4       59.75       60.12      4.99 o 
  -3  -2   4      110.58      111.13      6.01 o 
  -2  -2   4       37.65       42.98      2.85 o 
  -1  -2   4      452.27      419.29     10.47 o 
   0  -2   4      279.14      263.41      9.24 o 
   1  -2   4      458.88      454.39     13.98 o 
   2  -2   4      133.88      166.85      9.26 o 
   3  -2   4        1.50        5.25      4.80 o 
   4  -2   4      158.05      172.32     11.78 o 
   5  -2   4       42.68       47.67      9.12 o 
   6  -2   4      951.60      914.28     31.72 o 
  -7  -1   4        5.87        4.19      6.24 o 
  -6  -1   4      344.24      291.16     15.20 o 
  -5  -1   4      117.05      113.86      6.18 o 
  -4  -1   4      284.14      276.07      6.32 o 
  -3  -1   4        0.02        0.29      1.63 o 
  -2  -1   4       20.71       30.83      2.20 o 
  -1  -1   4      930.81      919.22     22.60 o 
   0  -1   4        0.16       -1.92      1.53 o 
   1  -1   4       29.60       25.53      3.80 o 
   2  -1   4       62.85       52.26      5.45 o 
   3  -1   4      906.93      934.19     25.89 o 
   4  -1   4       12.43        5.98      5.21 o 
   5  -1   4     1268.40     1276.33     36.64 o 
   6  -1   4       40.79       45.06      9.01 o 
   7  -1   4      142.57      135.44     14.12 o 
  -7   0   4       14.82       -1.29      5.71 o 
  -6   0   4      156.02      140.74      7.36 o 
  -5   0   4      890.19      886.71     13.99 o 
  -4   0   4       43.36       51.91      4.18 o 
  -3   0   4       10.67        7.22      1.62 o 
  -2   0   4     1482.40     1499.26     18.46 o 
  -1   0   4      588.85      573.84      7.71 o 
   0   0   4       38.37       42.38      2.17 o 
   1   0   4      985.20      958.82     15.58 o 
   2   0   4     1281.73     1216.02     29.24 o 
   3   0   4       35.79       46.10      5.58 o 
   4   0   4      301.40      315.51     13.38 o 
   5   0   4      194.27      213.01     12.65 o 
   6   0   4       83.71       72.47      9.59 o 
   7   0   4        4.63       -1.08      5.06 o 
  -6   1   4      335.39      347.03     10.62 o 
  -5   1   4       33.44       32.86      4.42 o 
  -4   1   4      148.65      151.95      6.22 o 
  -3   1   4      134.92      140.44      5.43 o 
  -2   1   4      812.77      847.97     14.42 o 
  -1   1   4      213.02      221.04      5.40 o 
   0   1   4        0.06        0.53      0.83 o 
   1   1   4     2101.15     1992.34     41.04 o 
   2   1   4      433.57      461.72     13.36 o 
   3   1   4       25.84       26.16      3.11 o 
   4   1   4      337.85      335.79     13.18 o 
   5   1   4      210.79      204.52     11.92 o 
   6   1   4       29.72       48.08     10.03 o 
   7   1   4       71.11       82.12     11.14 o 
  -6   2   4       35.00       29.51      4.74 o 
  -5   2   4      133.86      135.62      6.51 o 
  -4   2   4        6.98        9.34      3.12 o 
  -3   2   4      165.76      169.58     10.21 o 
  -2   2   4       87.55      114.34      4.80 o 
  -1   2   4        6.82        9.73      1.51 o 
   0   2   4     1189.62     1136.34     14.42 o 
   1   2   4       75.57       72.52      2.82 o 
   2   2   4        6.19        8.69      2.66 o 
   3   2   4       20.01       13.94      2.27 o 
   4   2   4      123.87      116.53      4.76 o 
   5   2   4      298.69      294.28      7.76 o 
   6   2   4       15.59       14.17      6.89 o 
   7   2   4      383.18      342.30     17.62 o 
  -5   3   4        0.22        1.45      3.16 o 
  -4   3   4       11.24        9.80      3.32 o 
  -3   3   4        9.67        6.36      2.78 o 
  -2   3   4       10.91       11.85      2.67 o 
  -1   3   4       52.75       72.29      4.00 o 
   0   3   4      279.48      275.92      6.39 o 
   1   3   4       29.00       42.37      3.33 o 
   2   3   4        2.81        6.76      1.60 o 
   3   3   4       54.17       58.78      6.47 o 
   4   3   4      971.67      958.71     14.92 o 
   5   3   4      186.50      174.06      7.94 o 
   6   3   4      564.37      567.93     16.21 o 
   7   3   4        0.08       -0.40      6.57 o 
  -5   4   4       10.79        0.81      4.47 o 
  -4   4   4       88.85       98.55      5.72 o 
  -3   4   4       35.21       29.79      3.87 o 
  -2   4   4        1.24        0.77      2.82 o 
  -1   4   4      592.96      608.10     12.17 o 
   0   4   4      285.11      286.81      7.29 o 
   1   4   4       46.10       46.59      4.20 o 
   2   4   4      133.71      123.43      5.62 o 
   3   4   4      629.81      613.92     13.62 o 
   4   4   4      500.26      483.25     12.58 o 
   5   4   4       85.74       99.92     17.41 o 
   6   4   4       32.66       24.47      5.11 o 
   7   4   4       27.12       24.21      5.95 o 
  -4   5   4        3.96       -0.47      3.95 o 
  -3   5   4       98.67      102.22      8.04 o 
  -2   5   4       10.63        6.50      3.43 o 
  -1   5   4      353.98      370.79      9.62 o 
   0   5   4       17.84       20.32      3.66 o 
   1   5   4       10.60       13.18      3.33 o 
   2   5   4      184.78      175.55      7.24 o 
   3   5   4      963.73      984.12     19.51 o 
   4   5   4        1.57       -0.87      3.51 o 
   5   5   4      194.36      183.89      8.77 o 
   6   5   4      172.50      162.70      9.05 o 
  -3   6   4        1.62       -3.43      3.85 o 
  -2   6   4        8.57       11.75      3.96 o 
  -1   6   4      123.16      119.54      6.46 o 
   0   6   4       16.27       16.98      5.90 o 
   1   6   4      150.04      135.67      7.01 o 
   2   6   4      258.01      271.57      9.36 o 
   3   6   4       14.44       11.00      4.22 o 
   4   6   4       28.93       25.35      6.69 o 
   5   6   4      175.70      168.17      9.11 o 
   6   6   4       71.40       89.59     12.58 o 
  -3   7   4       24.67       42.23      8.19 o 
  -2   7   4       55.47       64.25      6.18 o 
  -1   7   4        1.48       -2.00      3.70 o 
   0   7   4        8.82       15.69      6.43 o 
   1   7   4        0.09       -3.49      3.76 o 
   2   7   4        6.79        8.73      4.34 o 
   3   7   4        1.71       -2.49      4.10 o 
   4   7   4        2.39        6.34      5.11 o 
   5   7   4      144.35      153.98      9.11 o 
  -2   8   4       13.88       10.55      4.97 o 
  -1   8   4        9.15        5.20      4.59 o 
   0   8   4        0.18       -3.09      5.89 o 
   1   8   4       16.24       22.74      7.77 o 
   2   8   4       42.05       52.42      7.96 o 
   3   8   4       11.96       19.71      6.82 o 
   4   8   4       38.06       52.06     10.23 o 
  -1   9   4        5.11       -1.43      4.92 o 
   0   9   4       61.50       62.97      7.35 o 
   1   9   4       11.19       14.01      8.35 o 
   2   9   4       48.51       48.61      7.33 o 
   3   9   4       12.04       16.33      6.26 o 
  -2  -9   5       75.42       75.22     12.11 o 
  -1  -9   5      184.54      183.99     14.92 o 
   0  -9   5      110.96      101.79     13.57 o 
   1  -9   5        0.06        2.21      9.40 o 
  -4  -8   5       10.75        4.81      7.84 o 
  -3  -8   5       85.57      101.96     12.24 o 
  -2  -8   5       56.15       70.54     11.06 o 
  -1  -8   5      122.43      134.65     13.09 o 
   0  -8   5        6.03        4.23      7.80 o 
   1  -8   5        0.40       -6.24      8.39 o 
   2  -8   5       45.47       20.05     10.43 o 
   3  -8   5       12.23       -0.92      7.66 o 
  -5  -7   5        5.33        4.32      5.43 o 
  -4  -7   5       77.84       79.67     10.91 o 
  -3  -7   5        0.73        7.10      6.97 o 
  -2  -7   5        0.08       -9.37      6.25 o 
  -1  -7   5       21.03       19.58      7.73 o 
   0  -7   5        1.81       -8.85      6.17 o 
   1  -7   5       59.06       70.83      6.90 o 
   2  -7   5        3.28       -3.23      5.00 o 
   3  -7   5       13.45       10.61      8.56 o 
   4  -7   5       16.27        3.92      9.56 o 
  -5  -6   5       27.44       34.41      6.22 o 
  -4  -6   5       31.67       41.34      6.02 o 
  -3  -6   5       64.66       49.87      8.67 o 
  -2  -6   5      193.09      184.90     12.06 o 
  -1  -6   5       11.54        9.84      6.19 o 
   0  -6   5       47.46       53.22      5.28 o 
   1  -6   5      143.13      136.80     17.79 o 
   2  -6   5        2.54        9.50      6.49 o 
   3  -6   5       34.20       40.11      9.32 o 
   4  -6   5       18.89        9.69      8.80 o 
   5  -6   5       13.56       23.32     10.86 o 
  -5  -5   5      158.65      136.73      7.71 o 
  -4  -5   5        8.04        9.30      7.08 o 
  -3  -5   5      257.90      245.34      9.73 o 
  -2  -5   5       71.60       80.75      8.54 o 
  -1  -5   5      302.89      296.17      8.70 o 
   0  -5   5      401.31      404.08     10.74 o 
   1  -5   5      285.45      312.81     13.93 o 
   2  -5   5       38.99       39.46      7.43 o 
   3  -5   5        9.02       10.85      6.71 o 
   4  -5   5       29.73       35.42      9.37 o 
   5  -5   5      120.74      117.92     13.95 o 
  -5  -4   5       20.55       14.39      4.25 o 
  -4  -4   5       73.28       87.52      6.17 o 
  -3  -4   5       59.05       70.12      5.55 o 
  -2  -4   5      314.06      298.34      8.24 o 
  -1  -4   5      209.01      209.49      7.01 o 
   0  -4   5      298.24      302.35      8.57 o 
   1  -4   5        0.87        1.66      3.85 o 
   2  -4   5       46.43       40.97      6.93 o 
   3  -4   5       65.51       59.84      8.66 o 
   4  -4   5       85.47       85.75     10.73 o 
   5  -4   5      247.47      256.96     17.03 o 
   6  -4   5       67.95       65.95     12.83 o 
  -4  -3   5      100.03      101.49      5.78 o 
  -3  -3   5        1.28       -0.20      2.72 o 
  -2  -3   5      676.03      660.94     12.89 o 
  -1  -3   5       33.63       35.93      3.40 o 
   0  -3   5      146.75      130.96      7.65 o 
   1  -3   5       38.47       34.22      4.98 o 
   2  -3   5      278.39      255.01     12.19 o 
   3  -3   5      177.34      187.21     11.91 o 
   4  -3   5     1019.98      972.01     30.51 o 
   5  -3   5       98.42      107.09     11.90 o 
   6  -3   5      217.58      230.11     16.98 o 
  -5  -2   5       57.97       64.90      6.13 o 
  -4  -2   5        3.79        3.24      2.46 o 
  -3  -2   5     1522.91     1543.18     20.65 o 
  -2  -2   5      259.77      253.47      7.83 o 
  -1  -2   5      236.51      229.08      7.18 o 
   0  -2   5        1.62       -0.80      2.02 o 
   1  -2   5      263.47      213.23      9.45 o 
   2  -2   5       72.43       75.33      7.05 o 
   3  -2   5      954.76      960.05     27.70 o 
   4  -2   5       62.82       75.51      8.93 o 
   5  -2   5      110.37      122.65     11.85 o 
   6  -2   5       32.27       42.26      9.80 o 
  -7  -1   5       96.37       82.94     10.12 o 
  -6  -1   5       13.30       18.84      7.31 o 
  -5  -1   5       40.56       46.55      8.20 o 
  -4  -1   5      265.04      270.84      6.22 o 
  -3  -1   5      146.03      164.13      5.25 o 
  -2  -1   5        1.36       -2.20      1.49 o 
  -1  -1   5      241.54      248.00      5.95 o 
   0  -1   5      553.89      536.30     10.12 o 
   1  -1   5      123.69      121.67      2.46 o 
   2  -1   5      806.38      805.83     21.99 o 
   3  -1   5      900.88      895.70     25.48 o 
   4  -1   5      244.40      241.95     12.86 o 
   5  -1   5       28.14       30.57      8.00 o 
   6  -1   5      118.69      130.24     12.71 o 
   7  -1   5        8.18        0.16      8.38 o 
  -7   0   5       38.09       39.47      6.15 o 
  -6   0   5       14.99       14.81      4.97 o 
  -5   0   5        0.06        1.22      3.31 o 
  -4   0   5       25.14       29.30      2.95 o 
  -3   0   5       13.99       15.52      4.38 o 
  -2   0   5      359.33      366.65      5.00 o 
  -1   0   5      836.62      820.31     10.57 o 
   0   0   5       23.89       27.28      2.56 o 
   1   0   5      125.42      128.86      4.01 o 
   2   0   5      777.37      757.94     20.36 o 
   3   0   5      169.36      176.17      9.48 o 
   4   0   5        0.58       -5.19      4.42 o 
   5   0   5      189.54      227.07     13.44 o 
   6   0   5      667.63      670.19     25.03 o 
   7   0   5        3.73       -3.86      7.97 o 
  -6   1   5        0.16       -0.40      3.81 o 
  -5   1   5      136.37      134.70      6.73 o 
  -4   1   5       28.32       34.55      2.95 o 
  -3   1   5      378.32      367.97      6.95 o 
  -2   1   5        1.97       -2.32      3.70 o 
  -1   1   5      968.07      966.55     16.06 o 
   0   1   5      209.67      203.98      3.84 o 
   1   1   5      459.52      440.04      8.65 o 
   2   1   5        0.01       -0.32      2.12 o 
   3   1   5      748.29      754.19     14.68 o 
   4   1   5      231.13      235.78     11.32 o 
   5   1   5     1816.77     1815.96     46.08 o 
   6   1   5        0.60       -1.89      4.12 o 
   7   1   5       25.34       20.97      8.43 o 
  -6   2   5       25.57       19.97      4.47 o 
  -5   2   5       49.76       58.62      5.29 o 
  -4   2   5      334.25      340.79      9.38 o 
  -3   2   5        5.85        3.03      3.84 o 
  -2   2   5     1779.84     1894.52     28.93 o 
  -1   2   5      230.72      252.63      8.07 o 
   0   2   5      203.64      189.86      3.93 o 
   1   2   5      101.46      103.08      3.29 o 
   2   2   5     1729.65     1756.37     22.51 o 
   3   2   5        8.71        6.45      2.12 o 
   4   2   5     1646.09     1604.04     22.52 o 
   5   2   5      186.37      171.24     10.17 o 
   6   2   5        6.50        8.55      6.63 o 
   7   2   5        1.09       11.15      7.83 o 
  -5   3   5       83.69       78.18      9.31 o 
  -4   3   5       11.24       13.05      3.84 o 
  -3   3   5      186.57      184.98      6.69 o 
  -2   3   5       78.43       99.17      3.64 o 
  -1   3   5        1.64       -3.09      2.34 o 
   0   3   5       36.55       51.28      2.78 o 
   1   3   5     1362.69     1370.20     21.79 o 
   2   3   5     1400.24     1470.04     19.40 o 
   3   3   5     1281.87     1278.16     17.92 o 
   4   3   5      749.98      769.17     12.91 o 
   5   3   5      152.96      156.15      9.12 o 
   6   3   5        1.11        8.66      4.49 o 
   7   3   5       33.28       25.05      8.61 o 
  -5   4   5       18.66       13.99      4.20 o 
  -4   4   5       35.30       37.65      4.50 o 
  -3   4   5       46.90       50.60      3.62 o 
  -2   4   5       89.74       81.51      9.51 o 
  -1   4   5        3.24        0.18      2.42 o 
   0   4   5     1111.30     1085.26     15.29 o 
   1   4   5     1427.83     1468.09     23.90 o 
   2   4   5      638.05      639.81     13.29 o 
   3   4   5      363.37      356.19     10.04 o 
   4   4   5      328.12      316.70     10.15 o 
   5   4   5       20.59       23.66      4.90 o 
   6   4   5      145.18      135.54      8.10 o 
  -4   5   5        2.62       -0.05      5.01 o 
  -3   5   5       47.95       51.58      7.71 o 
  -2   5   5       17.99       19.90      3.84 o 
  -1   5   5      148.42      144.43      6.22 o 
   0   5   5      495.02      520.16      9.55 o 
   1   5   5       56.32       66.08      4.85 o 
   2   5   5      149.80      144.52      8.37 o 
   3   5   5      122.59      118.77      6.83 o 
   4   5   5      372.24      372.75     12.45 o 
   5   5   5       66.17       85.30     12.40 o 
   6   5   5       70.29       79.39      9.38 o 
  -4   6   5       13.45        8.57      6.19 o 
  -3   6   5       99.08      110.45     10.66 o 
  -2   6   5       27.54       29.73      4.56 o 
  -1   6   5      237.47      234.94      8.35 o 
   0   6   5       69.55       77.72      4.87 o 
   1   6   5      240.90      236.84      8.54 o 
   2   6   5       68.45       82.60      8.23 o 
   3   6   5      748.79      734.31     16.81 o 
   4   6   5      135.63      126.67      7.71 o 
   5   6   5       88.26       97.21      7.99 o 
   6   6   5      159.94      159.29      9.44 o 
  -3   7   5        7.89        1.83      5.95 o 
  -2   7   5       10.25        8.51      5.81 o 
  -1   7   5        3.73       -4.87      3.74 o 
   0   7   5       36.71       44.61      5.59 o 
   1   7   5        0.00       -5.57      3.71 o 
   2   7   5      547.67      575.14     14.71 o 
   3   7   5     1080.20     1029.02     21.77 o 
   4   7   5      222.95      207.19      9.73 o 
   5   7   5      107.17      125.61      9.26 o 
  -2   8   5        7.10        6.28      7.19 o 
  -1   8   5       62.81       70.25      6.96 o 
   0   8   5       88.43       79.08      7.29 o 
   1   8   5      238.08      231.99     12.88 o 
   2   8   5     1041.37     1010.64     21.80 o 
   3   8   5      118.52      139.22      9.36 o 
   4   8   5        8.65       -1.68      5.21 o 
  -1   9   5       42.33       33.21      6.35 o 
   0   9   5        2.31        1.45      4.98 o 
   1   9   5      483.78      498.00     20.96 o 
   2   9   5       12.14        8.25      5.69 o 
   3   9   5       29.96       30.73      6.92 o 
  -1  -9   6       24.92       36.10     10.77 o 
   0  -9   6       17.24        3.54      9.43 o 
  -3  -8   6       31.72       24.91      9.30 o 
  -2  -8   6        3.43       10.24      8.25 o 
  -1  -8   6       17.51       21.86      8.64 o 
   0  -8   6      254.97      229.29     15.36 o 
   1  -8   6       10.55        5.56      9.47 o 
   2  -8   6      216.34      195.42     15.80 o 
  -4  -7   6       39.16       56.98     10.10 o 
  -3  -7   6        8.14        1.01      6.52 o 
  -2  -7   6      179.40      178.00     12.94 o 
  -1  -7   6      440.07      390.74     17.86 o 
   0  -7   6       33.68       38.39      9.20 o 
   1  -7   6      183.93      183.00      9.27 o 
   2  -7   6       18.47       13.55      6.03 o 
   3  -7   6       45.34       60.10     11.16 o 
   4  -7   6        0.46        5.05      9.95 o 
  -5  -6   6        5.46        6.24      4.91 o 
  -4  -6   6       18.25       18.98      5.31 o 
  -3  -6   6      172.35      153.00     11.51 o 
  -2  -6   6      221.39      216.49     12.98 o 
  -1  -6   6        4.52       -3.86      5.49 o 
   0  -6   6        5.32        3.63      3.79 o 
   1  -6   6      183.34      189.54      8.97 o 
   2  -6   6      125.86      127.84     11.44 o 
   3  -6   6       25.37       29.84      8.43 o 
   4  -6   6        6.52       -8.44      8.36 o 
  -5  -5   6       60.71       62.53      6.58 o 
  -4  -5   6        5.32        0.10      3.97 o 
  -3  -5   6      467.30      457.35     17.40 o 
  -2  -5   6       91.05       92.27      9.28 o 
  -1  -5   6        7.67        5.36      4.06 o 
   0  -5   6      172.11      163.71      7.46 o 
   1  -5   6      220.61      199.07     11.84 o 
   2  -5   6       33.95       33.28      7.39 o 
   3  -5   6       91.77      114.82     11.33 o 
   4  -5   6      148.14      146.13     13.86 o 
   5  -5   6       13.47       14.65      9.92 o 
  -5  -4   6        1.29        3.93      5.25 o 
  -4  -4   6      599.14      604.79     21.80 o 
  -3  -4   6       10.44       15.44      6.46 o 
  -2  -4   6        0.21        1.56      2.93 o 
  -1  -4   6       51.06       48.79      9.70 o 
   0  -4   6       84.75       84.26      5.30 o 
   1  -4   6      239.03      242.92     11.66 o 
   2  -4   6       13.58        6.24      5.53 o 
   3  -4   6        0.81       -3.43      5.64 o 
   4  -4   6        1.03       -4.85      6.84 o 
   5  -4   6        0.02        0.38      8.22 o 
   6  -4   6       55.10       47.35     11.95 o 
  -4  -3   6       28.65       44.28      6.96 o 
  -3  -3   6       38.69       47.68      4.74 o 
  -2  -3   6      176.02      167.10      6.60 o 
  -1  -3   6      122.69      114.26     11.79 o 
   0  -3   6      746.67      775.69     21.44 o 
   1  -3   6       18.46       18.40      4.68 o 
   2  -3   6      308.78      297.85     13.26 o 
   3  -3   6       71.46       83.38      8.96 o 
   4  -3   6        7.06        7.42      6.72 o 
   5  -3   6      124.45      110.97     12.42 o 
   6  -3   6       21.15       28.23     10.49 o 
  -5  -2   6       54.16       59.91      9.07 o 
  -4  -2   6       13.76        8.74      2.68 o 
  -3  -2   6      282.13      271.34      9.34 o 
  -2  -2   6      162.52      155.68      5.69 o 
  -1  -2   6      475.17      490.66      8.41 o 
   0  -2   6      307.07      319.90      7.65 o 
   1  -2   6      331.59      310.33     10.24 o 
   2  -2   6        4.92        4.55      4.38 o 
   3  -2   6       53.68       55.60      7.46 o 
   4  -2   6       43.83       32.24      7.45 o 
   5  -2   6       34.12       37.87      8.77 o 
   6  -2   6       14.08        3.75      8.36 o 
  -7  -1   6        0.51       -0.57      6.07 o 
  -6  -1   6      153.81      146.74      8.00 o 
  -5  -1   6       75.24       83.55     10.02 o 
  -4  -1   6      351.12      335.84      6.97 o 
  -3  -1   6        4.85        5.72      1.85 o 
  -2  -1   6      552.42      607.89     11.50 o 
  -1  -1   6      964.81     1012.01     20.58 o 
   0  -1   6      231.97      191.33      4.13 o 
   1  -1   6      300.67      290.81      4.71 o 
   2  -1   6       61.65       42.20      5.39 o 
   3  -1   6       37.48       37.44      6.23 o 
   4  -1   6      231.42      213.35     12.46 o 
   5  -1   6      102.16       86.13     10.28 o 
   6  -1   6       73.39       83.95     11.56 o 
  -7   0   6       31.35       28.71      5.93 o 
  -6   0   6       46.25       32.40      5.38 o 
  -5   0   6      465.15      448.34     11.95 o 
  -4   0   6        0.36       -3.45      3.59 o 
  -3   0   6      759.10      766.68      9.42 o 
  -2   0   6        0.62        1.48      1.16 o 
  -1   0   6       61.18       54.31      2.38 o 
   0   0   6      164.27      159.73      4.42 o 
   1   0   6      273.26      250.03      6.15 o 
   2   0   6      340.21      387.30      8.12 o 
   3   0   6      450.22      484.57     16.29 o 
   4   0   6        0.15       -6.63      4.52 o 
   5   0   6        8.59        6.35      6.30 o 
   6   0   6       65.11       91.37     10.88 o 
   7   0   6        2.89        2.84      8.06 o 
  -7   1   6        0.01       -7.31      9.00 o 
  -6   1   6      147.32      150.56      7.83 o 
  -5   1   6        0.98        6.74      3.75 o 
  -4   1   6       60.10       62.23      5.09 o 
  -3   1   6       27.00       36.19      2.33 o 
  -2   1   6       72.37       89.78      4.56 o 
  -1   1   6      309.56      303.60      7.22 o 
   0   1   6       89.71       77.75      3.55 o 
   1   1   6      456.78      431.70      7.19 o 
   2   1   6     1787.61     1920.37     30.44 o 
   3   1   6      321.04      317.21     12.04 o 
   4   1   6       31.87       34.81      5.86 o 
   5   1   6        7.33        1.20      5.59 o 
   6   1   6       25.55       28.63      7.51 o 
   7   1   6        8.33       15.69      8.13 o 
  -6   2   6       63.30       62.10      6.08 o 
  -5   2   6       28.18       32.32      4.75 o 
  -4   2   6       43.36       41.58      4.69 o 
  -3   2   6       49.50       50.87      4.32 o 
  -2   2   6      155.18      157.11      5.76 o 
  -1   2   6       45.28       34.70      3.86 o 
   0   2   6      401.50      365.04      7.07 o 
   1   2   6     2718.25     2933.25     42.41 o 
   2   2   6      113.91      105.92      3.87 o 
   3   2   6       51.81       60.36      3.50 o 
   4   2   6       71.94       79.89      4.63 o 
   5   2   6       29.25       27.45      5.30 o 
   6   2   6       43.90       38.01      8.55 o 
   7   2   6        4.99        8.22      7.54 o 
  -6   3   6      117.48      119.29      7.54 o 
  -5   3   6        0.86        0.34      4.56 o 
  -4   3   6       65.60       69.19     10.87 o 
  -3   3   6       87.94       97.38      5.43 o 
  -2   3   6       30.63       44.27      2.67 o 
  -1   3   6      182.78      177.26      4.39 o 
   0   3   6       30.72       25.91      2.28 o 
   1   3   6      304.90      294.03      7.26 o 
   2   3   6        0.57       -0.37      1.71 o 
   3   3   6       57.05       62.59      3.48 o 
   4   3   6      156.93      165.62      5.65 o 
   5   3   6       47.02       44.82      5.60 o 
   6   3   6       80.47       74.59     15.61 o 
   7   3   6        5.24       10.85      8.23 o 
  -5   4   6       10.18       15.22      7.81 o 
  -4   4   6      188.82      192.95     11.74 o 
  -3   4   6        5.47        3.77     10.19 o 
  -2   4   6       95.97       92.31      4.90 o 
  -1   4   6      114.74       95.83      4.77 o 
   0   4   6      613.48      583.81      9.64 o 
   1   4   6       51.58       63.52      4.17 o 
   2   4   6       21.55       24.96      2.45 o 
   3   4   6       32.39       38.08      6.13 o 
   4   4   6      316.25      303.04     10.00 o 
   5   4   6      465.51      466.15     13.39 o 
   6   4   6        0.39        1.68      4.37 o 
  -4   5   6        0.70        0.82      5.71 o 
  -3   5   6        0.46       -3.66      4.97 o 
  -2   5   6       56.99       54.97      9.94 o 
  -1   5   6       34.06       39.26      4.32 o 
   0   5   6        8.74       13.17      2.82 o 
   1   5   6      275.54      313.96     10.83 o 
   2   5   6      132.59      133.50      6.50 o 
   3   5   6     1165.88     1164.98     22.26 o 
   4   5   6      384.76      393.69     11.85 o 
   5   5   6       13.15       12.17      4.68 o 
   6   5   6      126.96      140.15      9.58 o 
  -4   6   6       21.56       22.03      7.37 o 
  -3   6   6       45.16       33.75      7.81 o 
  -2   6   6       19.87       19.28      4.68 o 
  -1   6   6       27.61       19.73      4.25 o 
   0   6   6      458.45      453.74      9.50 o 
   1   6   6      420.86      424.73     11.24 o 
   2   6   6      894.11      892.65     18.45 o 
   3   6   6       67.78       90.86      9.17 o 
   4   6   6       15.82       20.20      7.69 o 
   5   6   6       38.04       50.03     12.13 o 
   6   6   6      205.35      198.41     10.30 o 
  -3   7   6       13.51        8.18      7.38 o 
  -2   7   6        0.82       -7.84      5.26 o 
  -1   7   6      134.54      142.91      7.48 o 
   0   7   6      577.13      563.55     14.40 o 
   1   7   6       86.32       83.65      6.67 o 
   2   7   6       73.39       94.78      7.10 o 
   3   7   6        1.95        8.70      4.60 o 
   4   7   6        0.22        8.93      5.06 o 
   5   7   6       63.35       54.89      7.31 o 
  -3   8   6        0.95       -1.88      6.83 o 
  -2   8   6        0.26        1.71      6.72 o 
  -1   8   6      570.28      534.82     14.68 o 
   0   8   6        0.02        4.58      4.57 o 
   1   8   6      162.78      172.24      8.63 o 
   2   8   6       49.16       73.16      7.25 o 
   3   8   6       70.48       83.68      7.77 o 
   4   8   6        3.22        1.39      5.10 o 
  -2   9   6      146.66      120.63     13.44 o 
  -1   9   6        1.01       -7.50      6.59 o 
   0   9   6       33.65       46.01     13.48 o 
   1   9   6       65.36       91.93     11.41 o 
   2   9   6      234.79      227.04     14.33 o 
   3   9   6       13.55       13.21     12.70 o 
  -3  -8   7       21.85       20.68      9.32 o 
  -2  -8   7       18.64       21.75      9.00 o 
  -1  -8   7      233.03      234.63     15.49 o 
   0  -8   7      175.26      162.85     15.10 o 
   1  -8   7       61.04       61.13     11.92 o 
   2  -8   7        2.52      -13.83      9.22 o 
  -4  -7   7      142.11      143.87     12.74 o 
  -3  -7   7       53.20       66.07     10.36 o 
  -2  -7   7      191.10      188.88     13.26 o 
  -1  -7   7      396.60      359.64     17.36 o 
   0  -7   7      110.53      110.07     12.38 o 
   1  -7   7        0.48       -4.27      4.82 o 
   2  -7   7      167.53      161.89     12.75 o 
   3  -7   7        0.02      -12.18      8.12 o 
  -5  -6   7      218.83      212.14     16.87 o 
  -4  -6   7        9.47        9.52      6.62 o 
  -3  -6   7        0.69        4.76      6.12 o 
  -2  -6   7      250.83      249.86     13.89 o 
  -1  -6   7       29.03       38.12      8.07 o 
   0  -6   7       98.58      104.46      7.08 o 
   1  -6   7      113.99      116.50      7.88 o 
   2  -6   7      129.19      131.39     12.02 o 
   3  -6   7      114.84      119.10     12.67 o 
   4  -6   7        9.91       20.67      9.93 o 
  -4  -5   7      176.22      169.03      8.09 o 
  -3  -5   7      204.30      206.15     12.10 o 
  -2  -5   7       37.58       51.51      7.88 o 
  -1  -5   7      615.54      602.80     13.87 o 
   0  -5   7       43.30       51.30      5.19 o 
   1  -5   7      780.54      782.95     24.51 o 
   2  -5   7       46.35       43.01      8.04 o 
   3  -5   7        0.41       -3.80      6.79 o 
   4  -5   7      233.82      224.51     16.02 o 
   5  -5   7       19.59       10.20      9.97 o 
  -4  -4   7       90.61       96.24      6.42 o 
  -3  -4   7       68.15       87.44      8.19 o 
  -2  -4   7      819.70      813.46     16.18 o 
  -1  -4   7       89.99       92.85      5.53 o 
   0  -4   7      967.09      962.08     19.43 o 
   1  -4   7      209.04      187.11     10.81 o 
   2  -4   7        9.83       -3.38      5.12 o 
   3  -4   7      366.03      363.63     17.41 o 
   4  -4   7       62.45       51.36      9.87 o 
   5  -4   7       15.66       10.73      9.35 o 
  -4  -3   7        0.62       -4.62      3.08 o 
  -3  -3   7     1167.54     1166.08     21.44 o 
  -2  -3   7      975.59      928.28     17.61 o 
  -1  -3   7      512.20      513.22      9.31 o 
   0  -3   7      745.15      752.05     21.56 o 
   1  -3   7       58.00       65.29      6.81 o 
   2  -3   7      167.07      163.44     10.68 o 
   3  -3   7       12.36       12.59      6.25 o 
   4  -3   7        0.94        0.40      6.51 o 
   5  -3   7        1.34       -2.83      7.79 o 
   6  -3   7       35.97       32.46     11.42 o 
  -6  -2   7       93.62       86.37     11.63 o 
  -5  -2   7        5.03       -2.86      6.03 o 
  -4  -2   7      888.82      895.09     14.00 o 
  -3  -2   7      585.64      550.54      9.52 o 
  -2  -2   7       29.96       31.26      3.47 o 
  -1  -2   7      529.15      545.30     12.71 o 
   0  -2   7      101.52      101.78      4.70 o 
   1  -2   7      118.51      117.35      4.23 o 
   2  -2   7        9.47        2.91      4.42 o 
   3  -2   7       18.86       13.31      5.86 o 
   4  -2   7       24.32       23.20      7.17 o 
   5  -2   7       91.32      105.46     11.65 o 
   6  -2   7        2.77       10.19      8.92 o 
  -6  -1   7        0.14       -4.76      4.16 o 
  -5  -1   7       38.62       33.52      7.95 o 
  -4  -1   7      325.08      308.34     14.67 o 
  -3  -1   7      390.09      385.63      6.98 o 
  -2  -1   7      534.49      544.81     10.76 o 
  -1  -1   7       40.18       51.23      3.49 o 
   0  -1   7     2025.75     2113.66     25.63 o 
   1  -1   7       42.74       40.56      2.81 o 
   2  -1   7      199.08      154.32      9.20 o 
   3  -1   7       20.43       12.38      5.29 o 
   4  -1   7      138.18      151.46     11.49 o 
   5  -1   7      147.77      143.17     11.99 o 
   6  -1   7       23.85       29.83      9.57 o 
  -7   0   7       70.55       64.37      7.35 o 
  -6   0   7        1.45       -0.40      4.09 o 
  -5   0   7      224.71      217.87      8.57 o 
  -4   0   7       85.62      101.68      6.04 o 
  -3   0   7      390.13      386.99     10.56 o 
  -2   0   7       26.78       30.89      7.22 o 
  -1   0   7     2083.09     2169.54     31.96 o 
   0   0   7       65.60       69.07      3.63 o 
   1   0   7       46.45       62.51      3.65 o 
   2   0   7       58.88       52.75      3.28 o 
   3   0   7        3.44        3.12      4.35 o 
   4   0   7      158.05      142.04     10.43 o 
   5   0   7        0.73       -7.25      5.57 o 
   6   0   7        1.06       -6.36      7.05 o 
   7   0   7        0.58       -3.47      8.21 o 
  -6   1   7        0.52       -2.23      4.11 o 
  -5   1   7        2.37        0.12      3.55 o 
  -4   1   7       92.04      104.80      6.37 o 
  -3   1   7      126.37      124.96     12.03 o 
  -2   1   7     1307.28     1387.20     22.61 o 
  -1   1   7     1847.62     1953.43     41.56 o 
   0   1   7        2.80        3.46      2.88 o 
   1   1   7      671.64      665.35     12.79 o 
   2   1   7      250.86      291.67     11.19 o 
   3   1   7      301.23      304.42     12.13 o 
   4   1   7       67.17       64.78      7.45 o 
   5   1   7       79.77       89.65      9.14 o 
   6   1   7        7.19       -3.36      6.55 o 
   7   1   7      115.63      134.90     13.75 o 
  -6   2   7       23.63       24.38      5.13 o 
  -5   2   7      214.07      217.93      8.57 o 
  -4   2   7      192.51      196.41      9.75 o 
  -3   2   7      313.58      334.51      9.21 o 
  -2   2   7     1409.82     1416.28     23.29 o 
  -1   2   7      190.28      173.18      5.90 o 
   0   2   7       62.47       61.18      4.59 o 
   1   2   7      355.93      421.74      6.43 o 
   2   2   7      348.72      333.29     11.73 o 
   3   2   7        4.17       -3.01      3.66 o 
   4   2   7      355.56      362.48      8.43 o 
   5   2   7       40.90       35.17      5.03 o 
   6   2   7      189.69      172.40     12.91 o 
   7   2   7        8.70       19.30      9.19 o 
  -6   3   7      203.95      189.80     18.51 o 
  -5   3   7      143.57      142.27      8.32 o 
  -4   3   7        5.44        4.46      3.52 o 
  -3   3   7      693.95      729.24     22.17 o 
  -2   3   7       13.08       16.43      3.43 o 
  -1   3   7      137.54      146.43      4.03 o 
   0   3   7       60.57       61.23      3.75 o 
   1   3   7      252.11      225.29      5.36 o 
   2   3   7      288.98      320.63      6.68 o 
   3   3   7      204.45      210.59      7.65 o 
   4   3   7        0.03       -2.59      2.40 o 
   5   3   7      420.70      420.38     12.59 o 
   6   3   7        1.73       -4.23      6.08 o 
  -5   4   7       14.02       11.34      4.41 o 
  -4   4   7      190.09      185.58      7.84 o 
  -3   4   7        6.04       -2.06      3.21 o 
  -2   4   7      230.82      233.36      5.72 o 
  -1   4   7        1.33       -1.25      2.42 o 
   0   4   7       79.31       75.25      5.00 o 
   1   4   7      414.67      459.27     10.21 o 
   2   4   7        1.02       -1.34      2.00 o 
   3   4   7      166.42      167.19      7.25 o 
   4   4   7      174.06      164.27      9.24 o 
   5   4   7       62.33       64.63      6.40 o 
   6   4   7       58.56       55.16      7.19 o 
  -5   5   7        5.63       10.15      4.60 o 
  -4   5   7        3.81       -1.65      3.85 o 
  -3   5   7       80.29       85.95      9.70 o 
  -2   5   7       59.43       50.92      8.18 o 
  -1   5   7      124.62      126.25      6.20 o 
   0   5   7       64.14       90.87      4.45 o 
   1   5   7        1.85       -2.77      2.63 o 
   2   5   7      371.20      377.99     10.41 o 
   3   5   7        5.19        6.62      6.27 o 
   4   5   7        2.18        1.00      5.67 o 
   5   5   7      175.68      163.46      8.59 o 
   6   5   7      228.45      252.32     11.13 o 
  -4   6   7       43.26       43.82      8.95 o 
  -3   6   7      244.11      254.63     14.63 o 
  -2   6   7      161.84      146.51     11.11 o 
  -1   6   7        6.10        3.97      3.75 o 
   0   6   7       49.67       64.88      4.51 o 
   1   6   7       61.34       87.75      5.99 o 
   2   6   7       29.45       29.19      4.61 o 
   3   6   7       44.02       61.72      6.03 o 
   4   6   7       12.81        5.91      4.45 o 
   5   6   7      278.65      299.89     11.64 o 
   6   6   7       15.77       16.02      5.86 o 
  -4   7   7      147.92      137.80     12.56 o 
  -3   7   7       14.65       13.65      7.29 o 
  -2   7   7        2.72       -2.63      5.62 o 
  -1   7   7        0.13        1.47      3.86 o 
   0   7   7        1.99       -4.64      3.82 o 
   1   7   7       25.01       13.15      4.47 o 
   2   7   7        8.54        5.49      4.14 o 
   3   7   7       45.13       56.39      6.51 o 
   4   7   7      126.65      140.28     14.86 o 
   5   7   7       17.45       12.25      5.82 o 
  -3   8   7       25.58       31.00      9.52 o 
  -2   8   7        6.90        5.71      7.40 o 
  -1   8   7        6.96        9.17      7.40 o 
   0   8   7        0.10       -3.25      4.29 o 
   1   8   7        3.49       -5.83      4.23 o 
   2   8   7        2.66        2.63     11.65 o 
   3   8   7      231.27      244.93     10.70 o 
   4   8   7       86.57       93.84      8.56 o 
  -2   9   7        5.97        8.02      8.10 o 
  -1   9   7       24.03        9.60      8.15 o 
   0   9   7       41.74       35.45      6.43 o 
   1   9   7        0.17       -1.27      4.90 o 
   2   9   7      225.56      217.91     10.54 o 
   3   9   7       80.30       71.73      8.45 o 
  -2  -8   8        1.71       -0.37      8.13 o 
  -1  -8   8       17.60       24.86      9.68 o 
   0  -8   8       25.68       28.03     10.22 o 
   1  -8   8        3.41       -8.15      9.34 o 
   2  -8   8       17.53        6.05     10.80 o 
  -4  -7   8      232.73      256.76     15.82 o 
  -3  -7   8        3.46        0.43      7.24 o 
  -2  -7   8        3.31        4.50      7.35 o 
  -1  -7   8      238.52      260.57     15.39 o 
   0  -7   8      106.40      133.15     13.38 o 
   1  -7   8        0.14       -4.69      5.07 o 
   2  -7   8       17.53       13.55     14.02 o 
   3  -7   8      144.20      155.56     15.10 o 
  -4  -6   8        6.99        9.66      6.29 o 
  -3  -6   8       21.05       14.58      7.10 o 
  -2  -6   8      230.34      223.03     13.76 o 
  -1  -6   8      359.59      372.15     16.97 o 
   0  -6   8       31.47       35.31      5.65 o 
   1  -6   8        2.20        6.39      4.74 o 
   2  -6   8      227.64      231.27     15.10 o 
   3  -6   8       58.17       43.75     10.21 o 
   4  -6   8        0.24        0.02      9.16 o 
  -4  -5   8      202.23      208.50     12.42 o 
  -3  -5   8        3.57        1.34      5.48 o 
  -2  -5   8      833.10      846.95     17.63 o 
  -1  -5   8      256.41      245.29      8.97 o 
   0  -5   8        0.16       -4.30      4.36 o 
   1  -5   8       39.68       31.04      6.83 o 
   2  -5   8       21.08       16.55      6.96 o 
   3  -5   8        0.88       -5.32      6.84 o 
   4  -5   8        8.98       -1.78      8.22 o 
   5  -5   8        0.13      -13.63      9.08 o 
  -4  -4   8        6.36        1.62      2.58 o 
  -3  -4   8      444.28      444.82     11.52 o 
  -2  -4   8      328.51      334.83      9.79 o 
  -1  -4   8        2.90       -1.46      5.06 o 
   0  -4   8        2.65        2.56      3.65 o 
   1  -4   8        1.98       -3.10      4.98 o 
   2  -4   8       69.29       57.97      8.20 o 
   3  -4   8       63.47       71.57      9.53 o 
   4  -4   8        6.27        2.86      7.54 o 
   5  -4   8        6.52       -5.47      8.32 o 
  -4  -3   8       11.50       14.45      3.85 o 
  -3  -3   8      490.94      508.54     24.57 o 
  -2  -3   8        2.03        2.42      2.75 o 
  -1  -3   8      133.39      122.98      4.94 o 
   0  -3   8      247.43      281.01     12.36 o 
   1  -3   8      327.02      336.75     15.26 o 
   2  -3   8      105.53      111.94      9.70 o 
   3  -3   8       38.67       36.17      7.78 o 
   4  -3   8       56.86       68.18      9.98 o 
   5  -3   8        5.88       14.24      8.54 o 
   6  -3   8       57.75       70.82     13.07 o 
  -6  -2   8      327.80      313.46     17.57 o 
  -5  -2   8       76.87       74.67     10.56 o 
  -4  -2   8      311.73      307.35     15.32 o 
  -3  -2   8       53.37       55.77      4.50 o 
  -2  -2   8      411.48      397.78      9.64 o 
  -1  -2   8      350.90      382.53      9.71 o 
   0  -2   8      146.50      152.12      5.53 o 
   1  -2   8      469.08      461.29      7.04 o 
   2  -2   8       19.23       18.65      5.48 o 
   3  -2   8       75.07       69.01      8.37 o 
   4  -2   8        1.30        3.03      6.20 o 
   5  -2   8        0.49        6.15      7.56 o 
   6  -2   8       16.99       15.84      9.57 o 
  -6  -1   8      123.07      129.30      8.29 o 
  -5  -1   8       19.03       16.41      4.59 o 
  -4  -1   8        4.03       -1.20      5.83 o 
  -3  -1   8      964.64      936.07     16.92 o 
  -2  -1   8      176.19      159.92      5.18 o 
  -1  -1   8      433.18      473.86      7.80 o 
   0  -1   8     1795.50     1826.89     22.80 o 
   1  -1   8      210.86      209.60      4.65 o 
   2  -1   8      439.79      444.04     15.82 o 
   3  -1   8       84.07       85.07      8.23 o 
   4  -1   8      113.72      130.29     11.08 o 
   5  -1   8       16.92       20.72      7.84 o 
   6  -1   8       63.38       81.82     11.98 o 
  -6   0   8       27.07       24.68      5.45 o 
  -5   0   8        4.76        4.04      4.10 o 
  -4   0   8     1131.41     1153.21     21.61 o 
  -3   0   8      723.46      692.52     15.19 o 
  -2   0   8      443.90      469.02     10.51 o 
  -1   0   8      551.51      552.41     10.93 o 
   0   0   8      322.31      324.63      7.23 o 
   1   0   8      869.67      898.50     17.49 o 
   2   0   8        7.86        4.91      2.27 o 
   3   0   8      303.78      285.68     12.75 o 
   4   0   8        6.22        0.61      5.59 o 
   5   0   8       43.15       43.36      8.28 o 
   6   0   8       13.85        8.10      8.20 o 
  -6   1   8       12.45        8.14      6.81 o 
  -5   1   8      277.92      262.75      9.53 o 
  -4   1   8     1258.68     1256.24     23.02 o 
  -3   1   8        0.00       -3.00      2.73 o 
  -2   1   8      212.07      221.71      7.24 o 
  -1   1   8      156.51      144.73      5.47 o 
   0   1   8     1003.49     1063.09     17.37 o 
   1   1   8      128.19      143.84      5.57 o 
   2   1   8      128.60      119.79     10.63 o 
   3   1   8        3.40        1.69      4.28 o 
   4   1   8      167.91      149.23     10.43 o 
   5   1   8        1.12       -1.37      5.60 o 
   6   1   8       11.99       16.37      8.04 o 
  -6   2   8       52.70       52.84      6.37 o 
  -5   2   8      901.60      888.69     18.91 o 
  -4   2   8       31.95       35.24      4.89 o 
  -3   2   8      178.70      173.86      7.03 o 
  -2   2   8        9.33        7.83      3.58 o 
  -1   2   8      488.11      521.82     13.01 o 
   0   2   8       20.81       33.95      1.96 o 
   1   2   8       61.00       76.08      2.98 o 
   2   2   8      197.19      189.34      6.36 o 
   6   2   8       12.05        7.89      7.37 o 
  -6   3   8       73.35       63.42      6.91 o 
  -5   3   8       85.57       90.41      6.99 o 
  -4   3   8       72.33       75.73      6.11 o 
  -3   3   8        0.92       -4.48      2.98 o 
  -2   3   8      642.43      652.92     13.72 o 
  -1   3   8      184.95      174.71      3.52 o 
   0   3   8       47.01       59.63      3.52 o 
   1   3   8      868.66      843.68     12.65 o 
   2   3   8        5.29        8.17      2.29 o 
   3   3   8       24.69       18.95      3.32 o 
   4   3   8      491.63      499.52     10.27 o 
   5   3   8      477.88      487.73     15.34 o 
   6   3   8        5.98        4.60      7.04 o 
  -6   4   8      129.10      140.79      8.50 o 
  -5   4   8       84.58       88.92      7.12 o 
  -4   4   8      135.49      145.72      7.38 o 
  -3   4   8      676.23      670.29     14.98 o 
  -2   4   8      262.09      275.76      8.80 o 
  -1   4   8       31.65       29.38      6.17 o 
   0   4   8      322.33      304.84      6.50 o 
   1   4   8        9.11       12.75      3.24 o 
   2   4   8      291.91      284.31      6.62 o 
   3   4   8        4.38       -2.22      4.50 o 
   4   4   8      296.69      314.44     12.96 o 
   5   4   8       11.67        7.26      4.40 o 
   6   4   8       11.40        9.24      5.19 o 
  -5   5   8      242.82      261.95     10.29 o 
  -4   5   8      193.82      202.41     12.28 o 
  -3   5   8      180.42      191.54     12.56 o 
  -2   5   8      134.14      108.42     10.02 o 
  -1   5   8       54.05       56.28      4.68 o 
   0   5   8      159.56      160.13      5.29 o 
   1   5   8       52.21       59.44      4.14 o 
   2   5   8        3.27        0.79      5.78 o 
   3   5   8       26.83       22.15      4.46 o 
   4   5   8       18.61       18.74      4.69 o 
   5   5   8       61.54       63.65      6.90 o 
   6   5   8        0.03       -1.28      4.98 o 
  -4   6   8      234.50      242.38     14.99 o 
  -3   6   8      107.96      112.76     11.71 o 
  -2   6   8       83.22       97.96     10.47 o 
  -1   6   8      136.19      125.75      6.75 o 
   0   6   8       27.64       19.87      3.44 o 
   1   6   8      200.87      197.36      6.63 o 
   2   6   8      159.25      160.09      7.60 o 
   3   6   8       53.49       61.53     10.29 o 
   4   6   8       87.69       96.54     13.13 o 
   5   6   8       11.52        1.47      7.87 o 
  -4   7   8        7.66       -5.72      6.98 o 
  -3   7   8       46.29       60.88     10.35 o 
  -2   7   8       43.77       36.58      8.49 o 
  -1   7   8       29.28       23.69      7.88 o 
   0   7   8       59.92       63.89      6.15 o 
   1   7   8      207.81      209.57      8.54 o 
   2   7   8       41.44       51.17     10.16 o 
   3   7   8       23.06       15.94      5.13 o 
   4   7   8       21.68       31.63      6.93 o 
   5   7   8       42.66       31.87      6.71 o 
  -3   8   8       54.97       46.29     10.49 o 
  -2   8   8       35.27       31.76      9.20 o 
  -1   8   8        6.82        5.63      7.36 o 
   0   8   8       14.09        8.58      4.78 o 
   1   8   8       75.18       90.83      6.72 o 
   2   8   8       39.35       42.80      6.22 o 
   3   8   8        5.80        8.91      5.16 o 
   4   8   8        0.47       -1.14      7.26 o 
  -2   9   8       41.02       20.91      9.41 o 
  -1   9   8       41.31       25.50      9.81 o 
   0   9   8       56.34       53.31     10.59 o 
   1   9   8        1.20       -6.63      4.42 o 
   2   9   8       79.92       92.44      9.42 o 
   3   9   8       69.41       79.87      8.47 o 
  -2  -8   9      105.52       75.32     12.25 o 
  -1  -8   9        7.49        5.64      8.42 o 
   0  -8   9        8.22       -7.85      8.96 o 
   1  -8   9      126.15      124.38     15.05 o 
  -3  -7   9        0.14       -4.75      7.07 o 
  -2  -7   9        2.53        0.72      7.40 o 
  -1  -7   9        8.87      -10.33      6.89 o 
   0  -7   9       58.12       54.33     10.88 o 
   1  -7   9       21.99       11.47     10.36 o 
   2  -7   9       36.37       19.14      6.91 o 
   3  -7   9       49.09       49.01     11.40 o 
  -4  -6   9       18.43       28.60      7.89 o 
  -3  -6   9        5.60        5.43      6.73 o 
  -2  -6   9       50.89       62.82      9.42 o 
  -1  -6   9        3.26        0.42      6.85 o 
   0  -6   9      137.88      144.44      8.47 o 
   1  -6   9       10.10        1.00      7.66 o 
   2  -6   9       48.81       57.07      9.75 o 
   3  -6   9        6.42       -8.40      7.77 o 
   4  -6   9       37.59       42.17     11.29 o 
  -4  -5   9       46.48       46.17      7.57 o 
  -3  -5   9       75.47       74.86      8.87 o 
  -2  -5   9       38.65       57.86      5.46 o 
  -1  -5   9        2.58       -1.04      5.47 o 
   0  -5   9        7.11        1.75      4.21 o 
   1  -5   9       17.29       24.19      6.69 o 
   2  -5   9        0.06       -1.05      6.60 o 
   3  -5   9       61.24       78.53     10.70 o 
   4  -5   9        4.82        4.49      8.73 o 
  -3  -4   9      137.03      118.57     15.85 o 
  -2  -4   9      150.86      154.09      8.61 o 
  -1  -4   9       97.21      107.39      6.70 o 
   0  -4   9      154.14      130.45     10.09 o 
   1  -4   9       25.57       24.82      6.43 o 
   2  -4   9       66.67       51.38      8.11 o 
   3  -4   9      109.55      113.42     11.80 o 
   4  -4   9        0.26       -2.53      7.65 o 
   5  -4   9       70.80       60.19     11.81 o 
  -5  -3   9       18.68        6.13      7.72 o 
  -4  -3   9       24.86       27.49      8.45 o 
  -3  -3   9      137.89      152.37      9.35 o 
  -2  -3   9        6.52        4.34      2.15 o 
  -1  -3   9      548.20      541.24     10.23 o 
   0  -3   9      124.62      104.64      9.01 o 
   1  -3   9      240.62      212.36     12.00 o 
   2  -3   9      274.31      249.46     13.10 o 
   3  -3   9       54.45       52.70      8.64 o 
   4  -3   9      116.24      128.81     12.47 o 
   5  -3   9       23.17       13.12      8.89 o 
  -6  -2   9        5.11        9.41      5.13 o 
  -5  -2   9       42.07       45.11      9.63 o 
  -4  -2   9      110.39      115.64     10.76 o 
  -3  -2   9      243.25      252.52      8.04 o 
  -2  -2   9      176.20      175.76      6.56 o 
  -1  -2   9      366.21      358.94     15.89 o 
   0  -2   9      229.39      222.60      5.22 o 
   1  -2   9       41.99       40.94      4.50 o 
   2  -2   9       43.56       45.42      7.00 o 
   3  -2   9       14.49        9.10      6.20 o 
   4  -2   9        1.90       -5.61      6.46 o 
   5  -2   9       33.98       24.03      9.18 o 
   6  -2   9       18.78       27.50     10.32 o 
  -6  -1   9       41.48       46.35      6.55 o 
  -5  -1   9        3.29        2.40      4.63 o 
  -4  -1   9      112.11      111.74      6.52 o 
  -3  -1   9       58.04       60.41     11.45 o 
  -2  -1   9      624.45      631.03     10.06 o 
  -1  -1   9       22.02       22.07      3.00 o 
   0  -1   9      132.35      166.67      4.55 o 
   1  -1   9       25.15       32.80      4.53 o 
   2  -1   9       55.24       66.00      7.32 o 
   3  -1   9        1.24       -1.08      5.24 o 
   4  -1   9        5.11       -4.27      5.87 o 
   5  -1   9       10.59       17.77      7.92 o 
   6  -1   9        1.70       -0.32      8.06 o 
  -6   0   9      146.79      138.64      8.55 o 
  -5   0   9       48.68       52.48     10.43 o 
  -4   0   9       44.57       48.53      5.29 o 
  -3   0   9      109.99      112.16      6.16 o 
  -2   0   9        6.52        3.55      2.79 o 
  -1   0   9      131.15      153.26      5.53 o 
   0   0   9      219.51      226.40      5.36 o 
   1   0   9      315.81      322.12      6.10 o 
   2   0   9       41.07       36.96      3.39 o 
   3   0   9      132.94      119.57      9.46 o 
   4   0   9      791.90      776.41     25.25 o 
   5   0   9       11.89        4.72      6.95 o 
   6   0   9       50.33       56.00     10.40 o 
  -6   1   9        7.42        3.42      6.30 o 
  -5   1   9        0.34       -5.42      3.79 o 
  -4   1   9        2.26        2.00      3.55 o 
  -3   1   9        0.13       -3.40      2.86 o 
  -2   1   9        4.25        6.91      2.78 o 
  -1   1   9        0.67       -3.89      3.94 o 
   0   1   9     1067.73     1063.30     17.75 o 
   1   1   9      176.19      165.91      6.11 o 
   2   1   9        0.07       -3.64      2.43 o 
   3   1   9     1342.14     1302.99     23.02 o 
   4   1   9      581.05      567.00     20.01 o 
   5   1   9        5.06        4.16      6.34 o 
   6   1   9       39.68       37.98      9.13 o 
  -6   2   9        3.38        1.84      4.60 o 
  -5   2   9        6.67        0.55      4.10 o 
  -4   2   9      220.33      208.63      8.45 o 
  -3   2   9        0.22        2.25      3.36 o 
  -2   2   9        0.03       -4.85      8.16 o 
  -1   2   9      533.29      541.60     11.58 o 
   0   2   9      137.55      131.44      3.98 o 
   1   2   9       21.17       20.72      2.53 o 
   2   2   9      127.91      131.28      4.66 o 
   3   2   9      158.68      152.25      9.35 o 
   4   2   9       11.20        5.67      4.56 o 
   5   2   9        5.27        4.89      3.87 o 
   6   2   9      155.23      156.70     12.59 o 
  -6   3   9        2.43       -6.21      6.49 o 
  -5   3   9      389.35      399.35     12.25 o 
  -4   3   9       11.49       25.11      4.76 o 
  -3   3   9       99.80       91.91      6.22 o 
  -2   3   9      190.30      184.53      7.23 o 
  -1   3   9      367.46      357.46      5.39 o 
   0   3   9        1.33        2.28      2.37 o 
   1   3   9       71.89       67.83      3.56 o 
   2   3   9       40.21       50.38      3.49 o 
   3   3   9      128.36      137.16      5.16 o 
   4   3   9        7.14        8.75      3.07 o 
   5   3   9       23.86       29.80      8.32 o 
   6   3   9       30.10       35.17      9.39 o 
  -5   4   9      209.44      216.32      9.44 o 
  -4   4   9      101.55       99.23      6.99 o 
  -3   4   9       73.01       73.02      6.05 o 
  -2   4   9      172.25      172.17     14.69 o 
  -1   4   9       16.58       18.11      3.63 o 
   0   4   9      257.43      253.07      5.94 o 
   1   4   9       22.04       21.77      2.84 o 
   2   4   9      119.54      124.27      4.85 o 
   3   4   9        0.07       -4.22      2.81 o 
   4   4   9        5.41        2.68      3.71 o 
   5   4   9      255.50      254.83     10.38 o 
   6   4   9        0.01       -2.31      4.51 o 
  -5   5   9        8.01        5.19      4.86 o 
  -4   5   9        1.35        0.14      4.14 o 
  -3   5   9       12.90        7.73      6.88 o 
  -2   5   9       57.60       44.55      8.30 o 
  -1   5   9       70.59       71.10      9.03 o 
   0   5   9       65.33       74.33      4.21 o 
   1   5   9        0.84       -2.42      2.42 o 
   2   5   9       45.94       54.54      5.17 o 
   3   5   9        4.55        5.49      7.91 o 
   4   5   9      185.12      185.01      8.66 o 
   5   5   9      159.62      157.80      8.76 o 
   6   5   9        1.50       -0.35      5.15 o 
  -4   6   9        0.86        5.63      7.10 o 
  -3   6   9      102.19       99.41     11.44 o 
  -2   6   9        2.88        1.57      6.06 o 
  -1   6   9       20.36       20.46      7.42 o 
   0   6   9       10.63        8.67      4.36 o 
   1   6   9        0.03       -0.58      3.82 o 
   2   6   9       14.30       10.73      5.18 o 
   3   6   9       21.31       19.26      4.61 o 
   4   6   9       30.12       28.64      5.51 o 
   5   6   9        0.30        7.18      4.97 o 
  -4   7   9       61.36       45.68     10.26 o 
  -3   7   9        1.41        0.70      6.91 o 
  -2   7   9      201.12      197.67     13.78 o 
  -1   7   9       29.50       29.69      8.54 o 
   0   7   9        0.02       -5.84      3.89 o 
   1   7   9      247.42      253.55      7.87 o 
   2   7   9      278.58      291.87     10.48 o 
   3   7   9        0.01       -2.01      3.83 o 
   4   7   9      127.16      136.58     17.71 o 
   5   7   9       56.56       63.26      7.83 o 
  -3   8   9      140.88      147.67     15.07 o 
  -2   8   9       42.98       18.19      8.59 o 
  -1   8   9       40.45       31.76      9.45 o 
   0   8   9       15.98       10.59      7.35 o 
   1   8   9      469.40      464.33     11.26 o 
   2   8   9      149.47      151.31      8.75 o 
   3   8   9       67.09       81.69      8.00 o 
   4   8   9       11.94       16.10      6.44 o 
  -1   9   9       16.32       21.93      9.40 o 
   0   9   9       20.00       12.78      8.83 o 
   1   9   9       89.11       77.89      6.63 o 
   2   9   9        3.17       -6.12      4.08 o 
   0  -8  10        5.02       -1.36      9.21 o 
  -3  -7  10        2.15       -5.06      7.15 o 
  -2  -7  10      100.14       94.00     12.20 o 
  -1  -7  10       35.07       42.46     10.10 o 
   0  -7  10        9.44       -5.72      8.32 o 
   1  -7  10       10.67        9.21      6.13 o 
   2  -7  10       39.66       33.25     16.14 o 
  -3  -6  10       38.40       46.41      8.83 o 
  -2  -6  10      339.30      331.06     16.39 o 
  -1  -6  10       49.35       50.98      9.49 o 
   0  -6  10       33.85       27.87      5.75 o 
   1  -6  10       18.37       17.62      5.96 o 
   2  -6  10      106.64      115.27     12.47 o 
   3  -6  10        0.42       -9.59      8.22 o 
  -3  -5  10      287.53      286.77     14.27 o 
  -2  -5  10      134.63      141.45      7.86 o 
  -1  -5  10       25.47       26.80      5.12 o 
   0  -5  10       88.25       88.71      7.06 o 
   1  -5  10      211.29      203.99     12.93 o 
   2  -5  10       62.87       45.53      8.99 o 
   3  -5  10       61.37       60.18     10.75 o 
   4  -5  10        4.44      -11.86      8.11 o 
  -3  -4  10        0.02       -0.28      3.98 o 
  -2  -4  10      109.84      115.93      6.81 o 
  -1  -4  10      116.26      118.91      7.26 o 
   0  -4  10       50.90       69.30      8.26 o 
   1  -4  10        5.82        8.47      5.99 o 
   2  -4  10       21.32       20.11      7.04 o 
   3  -4  10       26.32       32.12      8.64 o 
   4  -4  10        5.54       -3.45      7.73 o 
   5  -4  10       71.38       88.11     13.23 o 
  -5  -3  10       37.05       47.33     10.35 o 
  -4  -3  10       24.81       13.03      7.83 o 
  -3  -3  10      404.67      404.74     11.15 o 
  -2  -3  10       10.24        4.78      4.85 o 
  -1  -3  10        1.53       -1.35      2.81 o 
   0  -3  10      222.34      218.12     10.34 o 
   1  -3  10       84.83       95.89      9.12 o 
   2  -3  10       82.82       93.62      9.45 o 
   3  -3  10        0.62        2.94      6.70 o 
   4  -3  10       29.86       33.30      9.08 o 
   5  -3  10       13.78       -5.66      8.46 o 
  -6  -2  10        0.05       -2.10      5.14 o 
  -5  -2  10       20.59       16.78      5.26 o 
  -4  -2  10      241.88      235.73     14.20 o 
  -3  -2  10       63.48       61.57      9.37 o 
  -2  -2  10       14.88        8.83      3.26 o 
  -1  -2  10      486.37      499.87      7.99 o 
   0  -2  10      348.52      336.06      7.93 o 
   1  -2  10      181.51      180.13      4.39 o 
   2  -2  10       87.63       90.93      8.94 o 
   3  -2  10      817.20      757.37     25.16 o 
   4  -2  10        8.53       10.12      7.24 o 
   5  -2  10       89.91      108.56     12.76 o 
   6  -2  10       25.00       10.17      9.93 o 
  -6  -1  10       45.69       35.12      6.42 o 
  -5  -1  10       72.82       71.15      6.79 o 
  -4  -1  10      305.98      316.76     10.28 o 
  -3  -1  10        0.96       -1.15      4.82 o 
  -2  -1  10      160.26      154.30      4.70 o 
  -1  -1  10      470.92      474.17     10.45 o 
   0  -1  10      272.16      265.20      5.91 o 
   1  -1  10        6.41        5.75      3.17 o 
   2  -1  10     1368.97     1348.75     36.04 o 
   3  -1  10      688.81      667.33     22.56 o 
   4  -1  10        0.44       -3.67      6.10 o 
   5  -1  10        2.06        0.06      7.43 o 
   6  -1  10       35.08       62.10     11.86 o 
  -6   0  10       11.65       18.02      5.57 o 
  -5   0  10      125.77      131.14      7.65 o 
  -4   0  10       66.03       73.05      6.88 o 
  -3   0  10       64.02       71.34      5.60 o 
  -2   0  10      179.09      183.30      6.94 o 
  -1   0  10      226.30      228.82     11.93 o 
   0   0  10        5.33        4.51      2.60 o 
   1   0  10      278.08      298.09      6.13 o 
   2   0  10      102.64      104.08      5.10 o 
   3   0  10       30.54       33.11      6.58 o 
   4   0  10       52.16       48.75      8.06 o 
   5   0  10       21.21       19.11      8.10 o 
   6   0  10        3.97        8.05      8.76 o 
  -6   1  10        9.05       11.70      5.02 o 
  -5   1  10      243.35      229.80      9.53 o 
  -4   1  10      137.05      119.45      7.10 o 
  -3   1  10       94.86       99.04      6.16 o 
  -2   1  10      456.27      446.10     10.89 o 
  -1   1  10      107.64      124.52      5.53 o 
   0   1  10      416.23      412.74      9.66 o 
   1   1  10      140.03      126.97      5.80 o 
   2   1  10      278.14      271.48      8.03 o 
   3   1  10       19.23       18.15      3.55 o 
   4   1  10        0.08        2.42      5.59 o 
   5   1  10       27.49       36.84      8.32 o 
   6   1  10        1.53        0.97      7.66 o 
  -6   2  10       54.96       52.22      6.85 o 
  -5   2  10       38.24       40.22      9.89 o 
  -4   2  10       69.38       66.52      6.24 o 
  -3   2  10      349.61      364.80     10.50 o 
  -2   2  10       44.09       52.34      4.82 o 
  -1   2  10      359.21      357.16      9.90 o 
   0   2  10       12.76       17.45      2.27 o 
   1   2  10      224.94      236.16      7.79 o 
   2   2  10       28.29       40.58      4.17 o 
   3   2  10       20.89       13.57      3.73 o 
   4   2  10      443.99      453.99     17.31 o 
   5   2  10        2.11        1.60      4.26 o 
   6   2  10      109.61      102.72     12.07 o 
  -6   3  10        9.87       -0.92      4.85 o 
  -5   3  10        5.54       -1.13      4.74 o 
  -4   3  10      101.87      101.02      7.17 o 
  -3   3  10       19.47       30.42      4.71 o 
  -2   3  10        6.22        5.72      4.41 o 
  -1   3  10        5.30        4.32      3.09 o 
   0   3  10        0.05        0.60      1.73 o 
   1   3  10      339.49      337.49      7.14 o 
   2   3  10        4.57        1.94      2.22 o 
   3   3  10      379.76      391.32      8.76 o 
   4   3  10       84.27       71.65      5.80 o 
   5   3  10        0.11       -1.82      6.39 o 
   6   3  10        2.32        0.98      7.41 o 
  -5   4  10        7.77       11.87      5.02 o 
  -4   4  10        9.69       20.40      4.95 o 
  -3   4  10       42.25       44.17      6.74 o 
  -2   4  10      127.41      128.12      7.43 o 
  -1   4  10        0.06       -4.59      5.00 o 
   0   4  10      186.94      165.31      7.96 o 
   1   4  10       69.10       76.47      4.17 o 
   2   4  10      154.54      150.94      4.86 o 
   3   4  10        1.40       -0.29      3.27 o 
   4   4  10        9.74        4.53      4.09 o 
   5   4  10       22.52       19.45      5.37 o 
   6   4  10      303.20      295.44     17.21 o 
  -5   5  10        0.54       -3.11      7.67 o 
  -4   5  10       28.76       16.83      5.06 o 
  -3   5  10      245.45      221.95     14.11 o 
  -2   5  10       29.06       25.92      7.59 o 
  -1   5  10      102.07      114.05     10.75 o 
   0   5  10      586.02      580.55     10.50 o 
   1   5  10      886.14      889.93     14.54 o 
   2   5  10       10.52        9.17      3.11 o 
   3   5  10       80.30       86.26     13.44 o 
   4   5  10       27.11       24.41      5.10 o 
   5   5  10      249.04      256.50     10.83 o 
  -4   6  10      117.85      121.16     13.15 o 
  -3   6  10       43.90       35.70      8.73 o 
  -2   6  10      107.10      110.97     11.71 o 
  -1   6  10      104.55      104.40     11.24 o 
   0   6  10      940.93      929.79     15.13 o 
   1   6  10      159.54      156.33      6.11 o 
   2   6  10       44.27       40.47      5.22 o 
   3   6  10        4.17        0.69      3.95 o 
   4   6  10      119.18      130.22      8.79 o 
   5   6  10      192.28      207.71     13.70 o 
  -4   7  10        0.37       -9.63      7.48 o 
  -3   7  10       16.77        0.27      8.06 o 
  -2   7  10        1.97        0.86      6.93 o 
  -1   7  10       27.80       19.36      7.93 o 
   0   7  10       18.09       26.26      8.18 o 
   1   7  10       22.61       28.93      5.54 o 
   2   7  10       52.96       58.59      5.34 o 
   3   7  10       25.00       21.16      5.08 o 
   4   7  10       28.97       29.03      5.89 o 
  -2   8  10        0.07      -10.08      7.02 o 
  -1   8  10       78.29       79.38     11.76 o 
   0   8  10        0.33       -9.95      6.63 o 
   1   8  10       41.91       43.43      5.17 o 
   2   8  10        7.47        7.19      4.26 o 
   3   8  10        5.38       -0.42      4.53 o 
  -1   9  10        1.68        0.09      8.14 o 
   0   9  10       11.34        4.14      9.09 o 
   1   9  10       80.68       68.88     12.42 o 
   2   9  10      117.16      138.62      8.34 o 
  -2  -7  11        1.90        1.44      8.22 o 
  -1  -7  11        0.08       -4.01      7.78 o 
   0  -7  11       90.98      102.73     13.39 o 
   1  -7  11        1.93        5.30      6.31 o 
   2  -7  11        0.87       -9.16      9.11 o 
  -3  -6  11        7.75        8.39      7.26 o 
  -2  -6  11        0.03       -2.55      6.57 o 
  -1  -6  11        0.19      -10.00      6.67 o 
   0  -6  11       15.59       11.07      6.27 o 
   1  -6  11       37.60       41.68     10.50 o 
   2  -6  11       17.01       15.05      8.39 o 
   3  -6  11       17.68       16.46      9.88 o 
  -3  -5  11        0.02       -6.55      5.27 o 
  -2  -5  11       14.79        3.00      9.53 o 
  -1  -5  11      253.55      251.06      9.94 o 
   0  -5  11        0.54        2.73      4.84 o 
   1  -5  11       36.92       43.75      8.47 o 
   2  -5  11        0.01        3.06      7.23 o 
   3  -5  11      297.75      287.78     17.80 o 
   4  -5  11      140.22      153.31     15.58 o 
  -3  -4  11        0.29       -5.55      6.11 o 
  -2  -4  11      295.68      300.34     10.07 o 
  -1  -4  11       61.49       63.84      5.95 o 
   0  -4  11       75.53       83.47      9.26 o 
   1  -4  11       37.26       31.79      7.68 o 
   2  -4  11     1011.80      950.65     30.34 o 
   3  -4  11       87.07       85.02     11.28 o 
   4  -4  11       95.54      111.86     13.41 o 
  -5  -3  11       89.83      103.98     13.08 o 
  -4  -3  11       16.06       17.74      8.83 o 
  -3  -3  11      127.04      127.93     11.47 o 
  -2  -3  11       51.11       55.58      4.53 o 
  -1  -3  11       95.02       90.07      5.10 o 
   0  -3  11        0.02       -2.89      1.93 o 
   1  -3  11      806.29      788.85     25.53 o 
   2  -3  11      124.22      127.35     11.14 o 
   3  -3  11       50.67       52.32      8.98 o 
   4  -3  11       56.44       40.23     10.03 o 
   5  -3  11       88.19      105.20     13.44 o 
  -6  -2  11       71.72       69.00     16.46 o 
  -5  -2  11        0.43        1.14      4.76 o 
  -4  -2  11      116.28      102.80      7.54 o 
  -3  -2  11        4.40        0.82      7.47 o 
  -2  -2  11       49.76       50.27      3.78 o 
  -1  -2  11       14.81       17.38      2.57 o 
   0  -2  11       42.70       43.97      3.29 o 
   1  -2  11        0.97       -0.93      5.76 o 
   2  -2  11      244.49      253.57     13.92 o 
   3  -2  11      313.83      288.65     15.07 o 
   4  -2  11       13.19        5.61      7.39 o 
   5  -2  11       82.12       99.40     12.63 o 
  -6  -1  11       63.78       49.79      9.98 o 
  -5  -1  11      245.86      227.07     13.26 o 
  -4  -1  11        1.14       -5.48      3.65 o 
  -3  -1  11       98.79      101.88      6.64 o 
  -2  -1  11      199.03      189.98      7.36 o 
  -1  -1  11       97.98       91.35      5.11 o 
   0  -1  11      138.19      144.38     12.03 o 
   1  -1  11       42.54       44.26      2.95 o 
   2  -1  11      213.08      212.17     12.55 o 
   3  -1  11       42.77       37.64      7.54 o 
   4  -1  11      320.91      328.93     16.76 o 
   5  -1  11      133.07      129.37     12.85 o 
   6  -1  11       45.38       59.67     11.98 o 
  -6   0  11      126.48      113.96      9.27 o 
  -5   0  11        9.95        7.34      4.82 o 
  -4   0  11       75.75       77.22      6.50 o 
  -3   0  11       44.90       42.72      5.03 o 
  -2   0  11      157.60      153.16      8.73 o 
  -1   0  11        2.44        1.13      2.73 o 
   0   0  11       77.20       81.52      4.00 o 
   1   0  11      145.80      141.28      6.40 o 
   2   0  11      348.95      339.84     14.99 o 
   3   0  11      756.81      694.11     23.22 o 
   4   0  11       63.44       73.12      9.18 o 
   5   0  11      103.97      129.29     12.36 o 
   6   0  11       18.60       12.11      9.57 o 
  -6   1  11       24.71       31.14      6.07 o 
  -5   1  11       41.31       44.04      6.05 o 
  -4   1  11       17.55       19.45      4.69 o 
  -3   1  11        4.35        1.70      3.85 o 
  -2   1  11        6.06        3.09      4.44 o 
  -1   1  11        1.25       -1.19      2.66 o 
   0   1  11      508.27      496.22     10.84 o 
   1   1  11      209.38      194.15      7.30 o 
   2   1  11      290.38      276.35      8.45 o 
   3   1  11        4.41       -5.84      5.12 o 
   4   1  11        0.99       -6.29      5.17 o 
   5   1  11       62.63       40.30      8.85 o 
   6   1  11       36.24       36.63      9.66 o 
  -6   2  11       44.09       35.50      6.45 o 
  -5   2  11       41.43       46.64     14.82 o 
  -4   2  11       64.14       64.27      6.26 o 
  -3   2  11      187.98      174.22      7.74 o 
  -2   2  11        0.05       -1.39      3.07 o 
  -1   2  11      331.45      290.79      8.72 o 
   0   2  11      416.21      413.87      7.74 o 
   1   2  11       10.64        9.25      3.59 o 
   2   2  11      172.74      174.27      7.16 o 
   3   2  11       37.58       31.59      4.36 o 
   4   2  11      320.77      312.11     14.65 o 
   5   2  11       20.95       16.00      5.10 o 
  -5   3  11       50.29       43.56      6.21 o 
  -4   3  11      234.17      230.05      9.39 o 
  -3   3  11        9.72        7.09      3.91 o 
  -2   3  11      172.12      175.32      7.59 o 
  -1   3  11      770.01      761.78     15.88 o 
   0   3  11      681.05      669.13     10.52 o 
   1   3  11       23.34       23.92      4.58 o 
   2   3  11       13.83       10.11      2.48 o 
   3   3  11      316.90      311.36      8.01 o 
   4   3  11       23.48       34.84      4.97 o 
   5   3  11       28.84       16.82      7.61 o 
   6   3  11       21.04       14.38      8.38 o 
  -5   4  11       69.07       66.54      7.17 o 
  -4   4  11       22.71       13.59      6.50 o 
  -3   4  11       79.36       87.49      6.86 o 
  -2   4  11      135.49      123.10      6.97 o 
  -1   4  11      799.60      761.48     25.15 o 
   0   4  11      406.00      394.78      7.82 o 
   1   4  11       12.34       13.77      2.88 o 
   2   4  11       89.84      103.30      4.39 o 
   3   4  11        0.23       -0.45      4.25 o 
   4   4  11       29.28       27.10      5.59 o 
   5   4  11        9.45       14.96      5.35 o 
   6   4  11       27.63       23.65      9.39 o 
  -5   5  11        1.55       -3.89      4.82 o 
  -4   5  11        8.00        8.67      4.79 o 
  -3   5  11       15.87       29.25      8.63 o 
  -2   5  11       16.04       10.60      7.04 o 
  -1   5  11       22.80       17.89      6.97 o 
   0   5  11      191.16      192.02     13.49 o 
   1   5  11      132.39      129.47      5.33 o 
   2   5  11       55.85       53.51      4.40 o 
   3   5  11        1.45        2.84      3.81 o 
   4   5  11       75.39       55.99      6.27 o 
   5   5  11       32.31       27.95      6.42 o 
  -4   6  11       69.13       76.30     11.92 o 
  -3   6  11        0.53       -0.22      6.72 o 
  -2   6  11      180.86      172.71     13.29 o 
  -1   6  11       15.20       15.09      7.55 o 
   0   6  11       69.55       77.30     10.76 o 
   1   6  11      129.75      142.22      6.01 o 
   2   6  11        0.45       -1.55      3.05 o 
   3   6  11      233.08      230.03      9.52 o 
   4   6  11       40.43       45.98      9.19 o 
   5   6  11        2.69        1.58      5.00 o 
  -3   7  11       28.60       24.12      9.21 o 
  -2   7  11       14.78       20.95      8.65 o 
  -1   7  11       10.71        3.34      6.95 o 
   0   7  11      164.54      178.11     13.86 o 
   1   7  11       94.62      121.30      6.43 o 
   2   7  11       60.07       66.34      5.92 o 
   3   7  11       20.84       15.66      5.13 o 
   4   7  11       16.01       10.88      5.29 o 
  -2   8  11       21.83       29.60      9.71 o 
  -1   8  11       13.89       18.38      9.12 o 
   0   8  11       80.31       87.10     12.64 o 
   1   8  11       25.08       22.96      9.29 o 
   2   8  11       10.13        6.42      4.36 o 
   3   8  11       22.12       21.67      5.73 o 
   0   9  11        2.31      -11.94      7.96 o 
   1   9  11       49.30       38.36     10.69 o 
  -2  -7  12      252.88      235.52     16.15 o 
  -1  -7  12       11.24        3.31      8.79 o 
   0  -7  12       43.06       42.22     11.68 o 
   1  -7  12        9.00        2.21      6.41 o 
  -2  -6  12        1.04        2.32      6.92 o 
  -1  -6  12       18.44       14.56      8.44 o 
   0  -6  12       34.39       20.60      6.04 o 
   1  -6  12      590.13      589.81     17.05 o 
   2  -6  12        0.07       -2.18      7.77 o 
  -2  -5  12       16.07       14.42      7.71 o 
  -1  -5  12        0.93       -3.92      4.44 o 
   0  -5  12      431.49      443.21     13.72 o 
   1  -5  12       27.29        8.19      7.15 o 
   2  -5  12        6.91        3.19      7.63 o 
   3  -5  12       67.89       71.90     11.59 o 
  -3  -4  12        1.37        0.37      6.79 o 
  -2  -4  12       47.99       61.43      8.98 o 
  -1  -4  12       22.32       18.04      4.98 o 
   0  -4  12      120.52      121.25     11.33 o 
   1  -4  12      347.27      355.86     17.37 o 
   2  -4  12      339.06      315.24     16.76 o 
   3  -4  12       98.05      101.82     12.08 o 
   4  -4  12       57.79       55.12     11.36 o 
  -5  -3  12       17.63       18.84      6.05 o 
  -4  -3  12        0.47       -2.60      7.74 o 
  -3  -3  12      247.18      256.25     15.19 o 
  -2  -3  12       34.92       33.53      3.43 o 
  -1  -3  12      414.76      440.11      9.28 o 
   0  -3  12       82.04       87.82      9.47 o 
   1  -3  12      157.69      151.35     11.90 o 
   2  -3  12       14.95       19.00      7.42 o 
   3  -3  12      736.08      695.09     25.68 o 
   4  -3  12       38.15       56.87     10.70 o 
   5  -3  12      178.07      204.31     17.12 o 
  -5  -2  12        3.80        8.93      5.23 o 
  -4  -2  12       93.46       94.44      7.40 o 
  -3  -2  12        5.37        2.25      3.98 o 
  -2  -2  12       17.92       14.76      4.08 o 
  -1  -2  12       90.25       96.80      4.15 o 
   0  -2  12       28.56       26.17      3.10 o 
   1  -2  12       56.48       64.66      8.64 o 
   2  -2  12     1934.97     1844.43     48.28 o 
   3  -2  12       95.11       94.57     10.44 o 
   4  -2  12      205.78      204.28     14.76 o 
   5  -2  12       48.51       49.78     11.06 o 
  -5  -1  12       26.29       19.77      5.76 o 
  -4  -1  12      127.90      136.92      7.63 o 
  -3  -1  12       11.10        6.07      3.90 o 
  -2  -1  12      238.90      241.26     15.99 o 
  -1  -1  12      162.86      158.45      6.52 o 
   0  -1  12       97.13      101.39      4.42 o 
   1  -1  12     1195.62     1159.75     32.96 o 
   2  -1  12      345.59      355.64     16.24 o 
   3  -1  12        0.43        1.25      6.03 o 
   4  -1  12       86.78       86.39     10.52 o 
   5  -1  12       52.53       51.74     10.35 o 
  -6   0  12        9.19        5.99      5.49 o 
  -5   0  12      161.69      152.01      8.88 o 
  -4   0  12      109.48      124.60      7.92 o 
  -3   0  12       35.78       46.75      5.40 o 
  -2   0  12      124.33      115.33      6.56 o 
  -1   0  12      394.35      402.70     10.20 o 
   0   0  12      199.88      190.56      5.68 o 
   1   0  12     1275.22     1252.27     31.59 o 
   2   0  12       69.52       67.37      8.37 o 
   3   0  12      455.50      414.13     17.56 o 
   4   0  12       58.44       61.23      9.30 o 
   5   0  12       25.37       24.58      8.78 o 
   6   0  12      115.03      131.79     14.51 o 
  -5   1  12       94.29       70.63      7.18 o 
  -4   1  12        2.18       -1.06      4.01 o 
  -3   1  12       60.57       54.12      5.61 o 
  -2   1  12      867.66      865.31     17.54 o 
  -1   1  12      397.43      395.69     10.27 o 
   0   1  12      429.95      427.92     12.86 o 
   1   1  12       13.26       12.44      3.96 o 
   2   1  12      607.51      599.06     13.67 o 
   3   1  12      120.52      125.60     10.39 o 
   4   1  12      277.30      234.39     13.66 o 
   5   1  12       72.78       70.51     10.55 o 
  -5   2  12        0.02       -2.29      4.40 o 
  -4   2  12       12.29        9.26      4.70 o 
  -3   2  12      244.19      255.19      9.33 o 
  -2   2  12      150.19      142.68      6.91 o 
  -1   2  12      300.57      308.85      9.24 o 
   0   2  12      332.01      333.68      7.91 o 
   1   2  12      427.99      424.72     11.38 o 
   2   2  12        0.79       -1.90      5.44 o 
   3   2  12      241.47      219.07      8.20 o 
   4   2  12      151.00      149.73     11.33 o 
   5   2  12        1.17       -9.32      6.21 o 
   6   2  12       29.73       43.07     10.19 o 
  -5   3  12       14.84       14.72      5.49 o 
  -4   3  12       59.16       89.70     13.11 o 
  -3   3  12       75.07       88.38      6.86 o 
  -2   3  12       90.93      108.50      6.90 o 
  -1   3  12      602.02      605.96     13.96 o 
   0   3  12      691.47      670.53     13.66 o 
   1   3  12      404.67      395.47      8.71 o 
   2   3  12      145.03      150.73      5.80 o 
   3   3  12      651.61      570.48     13.94 o 
   4   3  12        2.42        5.99      6.57 o 
   5   3  12       41.04       29.71      8.45 o 
   6   3  12       18.73        6.88      7.95 o 
  -5   4  12       64.43       74.90      7.71 o 
  -4   4  12       32.87       28.74      5.59 o 
  -3   4  12       43.71       41.43      5.68 o 
  -2   4  12       27.05       31.36     14.22 o 
  -1   4  12      336.48      329.18     16.18 o 
   0   4  12     1082.46     1048.15     31.06 o 
   1   4  12       21.93       17.61      2.97 o 
   2   4  12      933.50      830.20     22.95 o 
   3   4  12       17.55       16.15      3.66 o 
   4   4  12       47.96       42.09      5.87 o 
   5   4  12       45.55       48.20      9.79 o 
  -4   5  12        0.01       -3.36      5.04 o 
  -3   5  12        7.73       14.26      8.03 o 
  -2   5  12       60.72       78.75     10.98 o 
  -1   5  12      998.85      971.59     30.91 o 
   0   5  12       12.12       16.18      7.39 o 
   1   5  12      368.90      362.19      8.49 o 
   2   5  12        8.25        9.43      3.29 o 
   3   5  12      141.66      122.55      6.19 o 
   4   5  12        0.09        0.50      4.15 o 
   5   5  12       16.45        9.94     13.92 o 
  -4   6  12       96.60      116.03     14.04 o 
  -3   6  12       31.56       22.78      9.10 o 
  -2   6  12      215.08      238.33     15.60 o 
  -1   6  12       21.60       27.33      8.26 o 
   0   6  12        0.08       -7.02      6.51 o 
   1   6  12       67.11       67.56      4.85 o 
   2   6  12      187.29      192.28      7.10 o 
   3   6  12        3.08        4.57      3.68 o 
   4   6  12       11.05        7.00      4.74 o 
  -3   7  12       57.87       43.96     10.54 o 
  -2   7  12       80.20       84.10     12.23 o 
  -1   7  12        7.52        5.10      7.53 o 
   0   7  12      203.56      195.30     14.51 o 
   1   7  12      244.93      220.90     15.09 o 
   2   7  12       76.41       79.46      5.90 o 
   3   7  12        4.77        5.85      4.05 o 
   4   7  12       90.04       79.27     10.58 o 
  -2   8  12        7.89       -1.49      7.49 o 
  -1   8  12       31.13       29.90      9.84 o 
   0   8  12       85.40       97.81     13.24 o 
   1   8  12      166.49      154.18     13.96 o 
   2   8  12        8.34        6.93      4.28 o 
   3   8  12       42.52       38.46      6.47 o 
  -2  -6  13       21.26       40.38      9.50 o 
  -1  -6  13       17.02       12.67      8.75 o 
   0  -6  13      129.59      135.73      9.72 o 
   1  -6  13      226.71      230.95     11.70 o 
   2  -6  13        0.01        8.78      8.89 o 
  -1  -5  13       36.76       29.56     12.03 o 
   0  -5  13      132.61      133.86      9.08 o 
   1  -5  13        1.80       -5.71      6.94 o 
   2  -5  13        3.12        5.50      7.99 o 
   3  -5  13       71.85       62.84     11.79 o 
  -3  -4  13        3.15       10.54      7.50 o 
  -2  -4  13      168.84      156.52     13.27 o 
  -1  -4  13        3.93       -0.71      5.97 o 
   0  -4  13       41.68       47.53      6.25 o 
   1  -4  13      324.93      327.12     17.08 o 
   2  -4  13      218.62      214.70     14.52 o 
   3  -4  13      207.77      215.35     15.83 o 
   4  -4  13       29.83       33.82     11.02 o 
  -5  -3  13      124.51      118.41      9.28 o 
  -4  -3  13       21.46       18.81      5.47 o 
  -3  -3  13      407.24      424.75     10.65 o 
  -2  -3  13       15.31       11.12      3.68 o 
  -1  -3  13       21.78       20.33      4.78 o 
   0  -3  13      381.34      392.26     17.85 o 
   1  -3  13       22.18       29.03      8.01 o 
   2  -3  13       59.12       44.40      9.13 o 
   3  -3  13       55.44       50.08      9.55 o 
   4  -3  13        4.07       -2.59      8.13 o 
  -5  -2  13      111.45      117.05      9.04 o 
  -4  -2  13      128.68      129.62      8.63 o 
  -3  -2  13        2.06       -6.95      8.03 o 
  -2  -2  13       66.92       82.79     15.96 o 
  -1  -2  13      186.53      165.48      5.13 o 
   0  -2  13      367.95      379.93      9.11 o 
   1  -2  13        6.43        2.85      6.17 o 
   2  -2  13      204.59      230.14     14.07 o 
   3  -2  13        0.58        4.20      6.78 o 
   4  -2  13       32.43       28.22      8.84 o 
   5  -2  13       41.03       63.71     12.32 o 
  -5  -1  13       31.29       22.97      6.03 o 
  -4  -1  13        3.40        3.48      4.66 o 
  -3  -1  13      269.71      275.74      9.82 o 
  -2  -1  13      418.39      405.70     11.19 o 
  -1  -1  13      338.96      315.39      7.93 o 
   0  -1  13        6.69        4.71      3.68 o 
   1  -1  13      144.08      147.35     11.68 o 
   2  -1  13      211.64      177.53     12.15 o 
   3  -1  13       11.74       15.77      7.33 o 
   4  -1  13        0.78       -7.14      6.74 o 
   5  -1  13      148.79      152.52     14.77 o 
  -5   0  13       12.23       10.06      5.32 o 
  -4   0  13       83.18       96.10      7.61 o 
  -3   0  13      103.52       94.36      7.02 o 
  -2   0  13       38.48       46.13      5.24 o 
  -1   0  13      666.60      676.90     14.38 o 
   0   0  13       48.00       48.92      3.88 o 
   1   0  13      217.55      201.65      7.92 o 
   2   0  13      104.82      107.82     10.42 o 
   3   0  13       23.95       26.66      7.43 o 
   4   0  13       26.45       15.48      7.51 o 
   5   0  13      100.84      103.68     12.45 o 
  -5   1  13       48.79       47.96      8.61 o 
  -4   1  13      127.13      138.36      7.88 o 
  -3   1  13        2.10        3.06      3.99 o 
  -2   1  13     1254.49     1263.10     23.36 o 
  -1   1  13      271.02      255.05      8.50 o 
   0   1  13        9.18        6.18      4.08 o 
   1   1  13      602.93      591.84     14.14 o 
   2   1  13      540.61      511.21     12.77 o 
   3   1  13       27.51       19.72      6.90 o 
   4   1  13      120.55      121.36     11.33 o 
   5   1  13       35.48       25.96      8.68 o 
  -5   2  13       72.22       63.66      7.33 o 
  -4   2  13       26.34       23.45      5.37 o 
  -3   2  13      148.17      146.60     10.68 o 
  -2   2  13      137.98      121.51      7.04 o 
  -1   2  13      170.83      168.51      7.33 o 
   0   2  13      832.96      820.05     16.49 o 
   1   2  13     1312.38     1230.25     23.79 o 
   2   2  13       15.88        4.65      3.87 o 
   3   2  13       33.29       31.26      7.27 o 
   4   2  13       71.44       72.95      9.16 o 
  -5   3  13       23.22       25.03      6.15 o 
  -4   3  13       25.07       21.90      5.92 o 
  -3   3  13       10.18       13.36      4.61 o 
  -2   3  13      538.72      540.86     13.82 o 
  -1   3  13      587.08      592.01     14.16 o 
   0   3  13      945.95      943.71     28.69 o 
   1   3  13        0.67       -4.06      2.71 o 
   2   3  13       29.10       28.87      3.89 o 
   3   3  13        1.29        3.39      3.26 o 
   4   3  13       95.00       77.27     10.02 o 
   5   3  13       19.49       24.82      8.73 o 
  -5   4  13       92.80      100.39      8.68 o 
  -4   4  13       26.11       28.65      5.80 o 
  -3   4  13      265.77      258.23     10.15 o 
  -2   4  13        1.01        0.63      4.08 o 
  -1   4  13      165.18      178.19     12.88 o 
   0   4  13      140.62      139.75     11.11 o 
   1   4  13       58.20       57.63      3.61 o 
   2   4  13       57.72       45.10      4.23 o 
   3   4  13        5.39       -1.45      3.15 o 
   4   4  13      143.91      130.72     11.32 o 
   5   4  13        3.54       -3.30      6.81 o 
  -4   5  13      142.78      151.58     11.95 o 
  -3   5  13      163.73      166.77     13.71 o 
  -2   5  13      106.31      104.32     12.19 o 
  -1   5  13      237.21      240.73     14.85 o 
   0   5  13      353.63      368.59     17.56 o 
   1   5  13        3.27       -4.88      3.37 o 
   2   5  13       26.57       21.19      7.58 o 
   3   5  13      554.57      521.09     11.68 o 
   4   5  13        1.60       -5.08      3.70 o 
   5   5  13       32.22       25.65      6.84 o 
  -3   6  13        0.12       -2.50      7.86 o 
  -2   6  13       23.93       21.72      9.02 o 
  -1   6  13      356.94      322.34     17.54 o 
   0   6  13      136.16      144.46     12.58 o 
   1   6  13      128.79      153.72     14.22 o 
   2   6  13      317.36      308.52      8.83 o 
   3   6  13        3.01        3.31      3.72 o 
   4   6  13        4.97        5.36      4.13 o 
  -3   7  13       63.36       60.22     11.63 o 
  -2   7  13       84.02       71.80     12.49 o 
  -1   7  13      373.54      332.39     18.54 o 
   0   7  13        0.21        1.92      8.06 o 
   1   7  13      136.06      145.97     14.60 o 
   2   7  13       56.81       63.05      6.23 o 
   3   7  13        7.42        6.80      4.17 o 
  -1   8  13      143.33      150.30     15.93 o 
   0   8  13      225.67      229.03     16.77 o 
   1   8  13       16.00        9.34      9.34 o 
   2   8  13       10.75       11.16      9.24 o 
  -1  -6  14       86.19       84.05     12.36 o 
   0  -6  14        0.34       -5.80      6.33 o 
   1  -6  14       88.93       79.25      9.04 o 
  -1  -5  14        2.73       -5.99      5.29 o 
   0  -5  14      137.08      127.93     10.56 o 
   1  -5  14       73.64       89.83     11.33 o 
   2  -5  14        0.36       -0.88      7.99 o 
  -4  -4  14        0.04       -6.41      6.24 o 
  -3  -4  14      104.95      142.42      7.49 o 
  -2  -4  14       14.36       11.53      4.68 o 
  -1  -4  14        0.04       -8.14      5.43 o 
   0  -4  14       13.94       17.98      5.80 o 
   1  -4  14       16.74        2.92      7.68 o 
   2  -4  14      116.70      132.07     12.79 o 
   3  -4  14       79.46       82.17     12.01 o 
  -4  -3  14      160.08      177.54      9.40 o 
  -3  -3  14       12.77        7.41      4.22 o 
  -2  -3  14        1.35       -4.35      3.90 o 
  -1  -3  14        2.41        3.40      3.26 o 
   0  -3  14        0.07        0.29      6.95 o 
   1  -3  14       21.44       27.15      8.37 o 
   2  -3  14      236.68      218.17     14.67 o 
   3  -3  14        5.12        8.54      8.00 o 
   4  -3  14       18.66       17.16      9.59 o 
  -5  -2  14       39.84       31.74     11.14 o 
  -4  -2  14        4.50        0.26      4.80 o 
  -3  -2  14      210.55      199.92     20.54 o 
  -2  -2  14      432.34      448.65     10.43 o 
  -1  -2  14        6.76        7.33      4.53 o 
   0  -2  14        0.69       -4.30      6.38 o 
   1  -2  14      489.29      487.28     20.35 o 
   2  -2  14       10.52        9.45      7.39 o 
   3  -2  14        0.36        3.72      7.24 o 
   4  -2  14       45.36       49.92     10.70 o 
  -5  -1  14      201.16      212.96     14.69 o 
  -4  -1  14       25.46       27.34      5.79 o 
  -3  -1  14      936.10      923.81     19.86 o 
  -2  -1  14       33.60       26.97      4.93 o 
  -1  -1  14        0.33       -5.93      3.95 o 
   0  -1  14      100.35      108.99      4.97 o 
   1  -1  14        1.13       -0.39      6.49 o 
   2  -1  14       23.50       25.86      7.77 o 
   3  -1  14      125.09      130.06     12.12 o 
   4  -1  14       87.46       81.90     11.42 o 
   5  -1  14        3.07       -7.17      8.81 o 
  -5   0  14        1.33        0.59      5.23 o 
  -4   0  14      162.00      154.35      8.54 o 
  -3   0  14        0.37       -3.75      4.34 o 
  -2   0  14        0.41        0.29      3.76 o 
  -1   0  14       50.88       40.79      4.77 o 
   0   0  14       16.53        7.87      3.97 o 
   1   0  14       65.23       58.94      5.73 o 
   2   0  14       24.94       26.33      7.65 o 
   3   0  14      333.86      328.20     16.75 o 
   4   0  14        0.02       -9.35      6.24 o 
   5   0  14       47.27       50.97     10.64 o 
  -5   1  14       61.17       63.34      7.96 o 
  -4   1  14       64.04       54.71      6.71 o 
  -3   1  14       29.00       48.79      5.96 o 
  -2   1  14      289.85      276.06      9.50 o 
  -1   1  14        5.17        4.58      3.93 o 
   0   1  14       11.23       10.58      3.26 o 
   1   1  14        2.10       -1.28      5.17 o 
   2   1  14      127.94      134.02     11.22 o 
   3   1  14       10.88       10.83      6.87 o 
   4   1  14        0.42        6.45      6.88 o 
   5   1  14       10.11        1.49      8.55 o 
  -5   2  14       12.68        5.77     11.23 o 
  -4   2  14        9.29        7.01      5.15 o 
  -3   2  14       36.27       29.33      5.38 o 
  -2   2  14        1.23       -4.95      4.06 o 
  -1   2  14      132.54      124.72      6.72 o 
   0   2  14       65.63       71.33      9.04 o 
   1   2  14        4.08        0.02      4.35 o 
   2   2  14      227.04      200.46      8.40 o 
   3   2  14       30.47       47.36      8.17 o 
   4   2  14        0.03        2.72      6.62 o 
   5   2  14       11.43       10.58      7.63 o 
  -5   3  14        6.11        4.26      5.41 o 
  -4   3  14       27.40       27.39      5.85 o 
  -3   3  14      100.38       91.29      7.35 o 
  -2   3  14      189.70      193.86      8.59 o 
  -1   3  14        1.67       -5.12      3.41 o 
   0   3  14       71.39       83.81      9.89 o 
   1   3  14       41.24       33.19      3.85 o 
   2   3  14      272.52      260.44      7.67 o 
   3   3  14       17.36       14.49      4.60 o 
   4   3  14       53.33       27.75      8.03 o 
   5   3  14       77.73       88.15     11.71 o 
  -4   4  14        1.14        2.46      4.94 o 
  -3   4  14       30.84       37.69      5.92 o 
  -2   4  14        2.12       -0.06      4.23 o 
  -1   4  14      134.75      125.12     11.62 o 
   0   4  14      109.72      110.93     11.48 o 
   1   4  14      147.50      139.85      7.89 o 
   2   4  14        0.61        2.21      3.29 o 
   3   4  14        4.87        7.35      4.65 o 
   5   4  14       11.56        4.96      8.05 o 
  -4   5  14      102.40      116.67      9.08 o 
  -3   5  14        0.44       -0.87      7.70 o 
  -2   5  14       16.19       10.88      8.25 o 
  -1   5  14      106.37       86.70     11.47 o 
   0   5  14      112.52      112.79     12.09 o 
   1   5  14      158.33      157.10      8.49 o 
   2   5  14        0.72        4.51      3.22 o 
   3   5  14      144.72      155.40      6.79 o 
   4   5  14        0.27        2.01      4.64 o 
  -3   6  14       56.74       52.33     11.31 o 
  -2   6  14       14.56        2.80      8.06 o 
  -1   6  14      375.63      368.39     19.25 o 
   0   6  14       76.80       80.32     11.59 o 
   1   6  14       11.81       11.18      8.01 o 
   2   6  14       26.37       37.69      6.21 o 
   3   6  14        0.17       -2.99      3.48 o 
   4   6  14        8.66        5.34      4.53 o 
  -2   7  14      294.43      298.71     19.01 o 
  -1   7  14        1.30       -8.34      7.64 o 
   0   7  14       37.93       31.03     10.02 o 
   1   7  14       14.11       32.22     10.16 o 
   2   7  14        2.34      -10.42      6.94 o 
   3   7  14       76.53       73.46      7.88 o 
   0   8  14        1.75        1.45      8.70 o 
   1   8  14       21.07       13.19      9.76 o 
  -1  -5  15       26.02       20.93      9.10 o 
   0  -5  15       71.23       94.96     20.50 o 
   1  -5  15       52.78       52.35     10.49 o 
   2  -5  15       72.14       69.90     12.37 o 
  -3  -4  15      472.92      490.78     14.43 o 
  -2  -4  15       42.78       44.25      6.79 o 
  -1  -4  15       67.58       67.28     10.50 o 
   0  -4  15      384.37      387.10     13.35 o 
   1  -4  15       74.82       74.68     11.31 o 
   2  -4  15       73.04       65.68     11.09 o 
   3  -4  15        0.11      -10.56      8.51 o 
  -4  -3  15      688.20      706.67     18.54 o 
  -3  -3  15        8.61        2.51      4.27 o 
  -2  -3  15       28.84       24.64      4.39 o 
  -1  -3  15      371.24      359.66     18.55 o 
   0  -3  15       81.84       79.49     10.73 o 
   1  -3  15       32.35       35.61      9.10 o 
   2  -3  15        8.16        0.44      7.76 o 
   3  -3  15       15.64       14.01      8.93 o 
  -4  -2  15        0.07       -1.01      5.00 o 
  -3  -2  15        5.70        4.60      4.68 o 
  -2  -2  15       92.45       83.74      8.20 o 
  -1  -2  15        2.29        0.67      3.05 o 
   0  -2  15       11.34       20.90      8.10 o 
   1  -2  15        3.24        5.90      7.40 o 
   2  -2  15      148.31      148.15     12.96 o 
   3  -2  15        1.79        3.30      7.83 o 
   4  -2  15       60.71       77.91     12.03 o 
  -4  -1  15       37.64       40.61      6.39 o 
  -3  -1  15        3.80        3.32      4.68 o 
  -2  -1  15      171.08      157.00      9.80 o 
  -1  -1  15       58.26       71.54      5.17 o 
   0  -1  15       42.58       45.51      3.99 o 
   1  -1  15      223.41      212.53     14.15 o 
   2  -1  15       17.56       25.83      8.15 o 
   3  -1  15        6.77       11.41      7.73 o 
   4  -1  15        8.12       -2.55      7.86 o 
  -5   0  15       24.13       21.63      6.17 o 
  -4   0  15       38.75       40.72      6.93 o 
  -3   0  15      185.21      168.45      8.36 o 
  -2   0  15      218.07      232.49      9.12 o 
  -1   0  15      140.82      145.38      6.99 o 
   0   0  15      146.05      154.26      5.93 o 
   1   0  15      544.71      544.61     21.58 o 
   2   0  15       38.94       28.09      8.35 o 
   3   0  15       52.00       60.69      9.82 o 
   4   0  15        0.11        4.95      7.78 o 
   5   0  15      101.64      118.75     14.23 o 
  -5   1  15      129.13      120.02     13.77 o 
  -4   1  15        7.48        5.69      5.62 o 
  -3   1  15      114.75      115.38     11.93 o 
  -2   1  15       95.05      103.73     11.44 o 
  -1   1  15       53.38       59.04      6.82 o 
   0   1  15      615.71      590.37     11.56 o 
   1   1  15      108.82      100.33      7.18 o 
   2   1  15        3.82       -4.56      6.08 o 
   3   1  15        6.86        8.96      7.26 o 
   4   1  15       86.23       95.39     11.07 o 
   5   1  15        0.11      -10.72      8.00 o 
  -4   2  15        7.53       10.78      5.30 o 
  -3   2  15      105.75      106.01      7.81 o 
  -2   2  15       30.94       21.68      5.09 o 
  -1   2  15      205.48      223.70      8.62 o 
   0   2  15        4.21       10.87      6.93 o 
   1   2  15        1.22       -8.14      6.67 o 
   2   2  15        1.24       -6.80      5.95 o 
   3   2  15      218.90      249.19     14.73 o 
   4   2  15       12.37       23.27      7.93 o 
   5   2  15      142.40      153.78     13.14 o 
  -4   3  15       83.16       74.09      7.49 o 
  -3   3  15       92.18       98.67      7.82 o 
  -2   3  15      133.45      150.10      9.03 o 
  -1   3  15       42.73       52.07      5.88 o 
   0   3  15       84.61      101.21     11.04 o 
   1   3  15        4.94        4.87      4.74 o 
   2   3  15      301.22      293.01      8.27 o 
   3   3  15        7.41        3.16      4.38 o 
   5   3  15        0.41       -5.87      7.52 o 
  -4   4  15       18.50        8.02      5.67 o 
  -3   4  15       21.79       14.42      5.31 o 
  -2   4  15        9.62       13.70      5.08 o 
  -1   4  15       40.74       27.65      8.90 o 
   0   4  15        7.41       11.57      7.37 o 
   1   4  15      148.41      149.15      8.51 o 
   2   4  15       71.77       69.89      5.17 o 
   3   4  15        5.93        8.01      6.09 o 
   4   4  15       45.53       29.07      8.29 o 
  -3   5  15       13.42        6.20      8.54 o 
  -2   5  15        6.51       10.24      8.67 o 
  -1   5  15      185.88      205.27     14.85 o 
   0   5  15       80.12       89.15     11.38 o 
   1   5  15       62.43       59.11      6.97 o 
   2   5  15       14.83       16.63      8.27 o 
   3   5  15       34.99       42.62      7.78 o 
   4   5  15       10.33        7.63      7.36 o 
  -3   6  15        4.82       10.14      9.25 o 
  -2   6  15      199.13      194.03     15.35 o 
  -1   6  15        8.93        9.50      8.66 o 
   0   6  15       11.50       14.45      8.52 o 
   1   6  15        0.10        7.09      8.01 o 
   2   6  15        8.63       12.34      8.86 o 
   3   6  15        4.39        6.64      4.35 o 
  -1   7  15       56.81       60.74     11.95 o 
   0   7  15        6.00        7.73      8.76 o 
   1   7  15       79.34       80.18     12.94 o 
   2   7  15        6.30        6.93      9.18 o 
  -1  -5  16       62.48       46.74     10.78 o 
   0  -5  16        0.91       -3.99      6.38 o 
  -2  -4  16        0.35        0.50      8.15 o 
  -1  -4  16        1.58        6.14      8.19 o 
   0  -4  16       43.84       42.76      7.30 o 
   1  -4  16       13.13        6.11      8.82 o 
   2  -4  16       15.22       23.05      9.60 o 
  -3  -3  16       69.13       64.64      6.29 o 
  -2  -3  16       87.58       76.91      5.84 o 
  -1  -3  16       58.52       61.40     10.66 o 
   0  -3  16       25.16       20.08      8.66 o 
   1  -3  16       28.19       10.91      8.39 o 
   2  -3  16        9.79        3.40      8.23 o 
   3  -3  16       22.52       27.31      9.66 o 
  -4  -2  16       38.01       16.46      7.99 o 
  -3  -2  16      248.38      226.38     20.24 o 
  -2  -2  16       93.27      100.94      6.49 o 
  -1  -2  16       40.64       44.49      4.79 o 
   0  -2  16      233.31      236.39     15.67 o 
   1  -2  16        2.36        0.96      7.59 o 
   2  -2  16       80.26       66.46     10.68 o 
   3  -2  16       13.75        4.53      8.33 o 
  -4  -1  16      117.11      129.91     15.26 o 
  -3  -1  16       88.27       75.71      8.60 o 
  -2  -1  16       50.91       46.51      5.99 o 
  -1  -1  16      237.50      242.38     10.46 o 
   0  -1  16       73.28       56.60     10.21 o 
   1  -1  16        0.25       -0.74      7.09 o 
   2  -1  16       29.11       28.01      8.54 o 
   3  -1  16       60.48       73.56     11.24 o 
   4  -1  16       23.64       18.21      9.50 o 
  -4   0  16      117.73      124.14     11.44 o 
  -3   0  16        2.43        2.84      4.68 o 
  -2   0  16      138.71      136.73      7.54 o 
  -1   0  16        2.32        2.25      3.62 o 
   0   0  16        1.95       -0.14      3.04 o 
   1   0  16      125.94      120.33     11.93 o 
   2   0  16       77.94       73.84     10.59 o 
   3   0  16       68.17       61.81     10.36 o 
   4   0  16       27.22       32.69      9.94 o 
  -4   1  16       21.85       18.75      5.98 o 
  -3   1  16      276.45      273.28     14.94 o 
  -2   1  16       33.23       28.10      5.30 o 
  -1   1  16       67.67       78.31      6.41 o 
   0   1  16       27.62       27.26      3.98 o 
   1   1  16       65.62       76.08     10.48 o 
   2   1  16       20.89       27.70      8.08 o 
   3   1  16        3.51       12.00      7.76 o 
   4   1  16        2.99       12.14      8.24 o 
  -4   2  16      136.13      133.06     10.07 o 
  -3   2  16        0.03        3.95      4.81 o 
  -2   2  16       20.79       13.23      4.78 o 
  -1   2  16       19.93       22.01      6.78 o 
   0   2  16       19.29       17.51      9.29 o 
   1   2  16       69.23       68.41      6.81 o 
   2   2  16        6.44       16.36      7.65 o 
   3   2  16       48.85       53.07      9.29 o 
   4   2  16        6.09       -2.57      7.18 o 
  -4   3  16       24.09       20.55      6.01 o 
  -3   3  16        6.74        9.60      5.18 o 
  -2   3  16      159.94      176.32      8.64 o 
  -1   3  16       51.19       53.63      6.18 o 
   0   3  16       67.44       66.75     10.06 o 
   1   3  16        0.73        1.21      4.88 o 
   2   3  16       47.53       55.53      4.97 o 
   3   3  16        0.10        0.85      4.48 o 
   4   3  16       22.88       28.88      8.36 o 
  -3   4  16      216.68      244.96     19.22 o 
  -2   4  16        6.91       -2.00      4.65 o 
  -1   4  16       52.96       58.85     10.57 o 
   0   4  16       52.61       58.46     10.47 o 
   1   4  16       14.91       18.18      5.67 o 
   2   4  16       48.78       39.38      6.13 o 
   3   4  16       25.18       20.86      7.24 o 
  -3   5  16       18.14       14.62      9.20 o 
  -2   5  16      221.25      217.87     15.95 o 
  -1   5  16       16.77       16.97      9.01 o 
   0   5  16       44.14       32.38      9.29 o 
   1   5  16       38.98       41.44      6.64 o 
   2   5  16       72.47       73.16     11.21 o 
   3   5  16       41.07       42.94      7.52 o 
  -2   6  16       13.02        4.07      8.77 o 
  -1   6  16        0.02        0.25      8.11 o 
   0   6  16        3.56        1.23      7.53 o 
   1   6  16       12.54       12.11      8.79 o 
   2   6  16       35.97       42.45     10.65 o 
   3   6  16        4.02        8.58      9.24 o 
   0   7  16        8.40        7.84      9.24 o 
   1   7  16       69.62       70.70     12.90 o 
  -1  -4  17      176.42      185.40     16.12 o 
   0  -4  17       11.05       -2.20      8.31 o 
   1  -4  17      101.79      111.82     13.63 o 
  -2  -3  17       80.37       90.27     12.64 o 
  -1  -3  17        0.25        0.46      8.70 o 
   0  -3  17        0.18       -5.09      7.95 o 
   1  -3  17      108.43      134.02     13.84 o 
   2  -3  17       11.13       22.06      9.61 o 
  -3  -2  17       20.73       23.40      5.21 o 
  -2  -2  17       61.79       62.71      5.81 o 
  -1  -2  17       14.81       14.20      9.11 o 
   0  -2  17      320.83      338.21     18.73 o 
   1  -2  17       18.48       16.35      9.24 o 
   2  -2  17       76.01       73.89     11.72 o 
   3  -2  17       15.77        5.01      8.64 o 
  -3  -1  17       39.85       42.42      6.63 o 
  -2  -1  17        4.80        3.19      4.02 o 
  -1  -1  17      156.50      139.09      8.15 o 
   0  -1  17        2.92        6.85      8.55 o 
   1  -1  17       73.73       68.59     10.84 o 
   2  -1  17        9.92       -5.82      7.43 o 
   3  -1  17        4.75        2.24      8.25 o 
  -4   0  17        4.59       -0.02      5.41 o 
  -3   0  17        4.52        6.23      5.00 o 
  -2   0  17       68.54       59.82      6.51 o 
  -1   0  17       29.91       24.32      8.64 o 
   0   0  17      148.17      152.95      7.52 o 
   1   0  17      107.36      134.11     12.75 o 
   2   0  17       49.59       69.34     10.83 o 
   3   0  17       68.11       83.00     11.82 o 
   4   0  17       67.49       80.97     12.12 o 
  -4   1  17       24.69       22.67      6.18 o 
  -3   1  17      162.99      162.70      8.90 o 
  -2   1  17       10.58       14.39      5.08 o 
  -1   1  17       80.25       84.49      6.75 o 
   0   1  17       99.20      108.36      9.76 o 
   1   1  17       19.68       21.34      8.47 o 
   2   1  17       12.22       14.37      7.95 o 
   3   1  17       26.45       27.20      8.93 o 
   4   1  17      216.29      243.04     16.78 o 
  -3   2  17       11.43       10.69      5.55 o 
  -2   2  17       12.42        6.63      4.81 o 
  -1   2  17      218.47      226.51      9.19 o 
   0   2  17        1.26       -2.51      6.25 o 
   1   2  17      110.14      108.62      8.15 o 
   2   2  17       25.66       47.18      9.27 o 
   3   2  17      406.66      473.04     21.43 o 
   4   2  17       44.17       50.55     10.35 o 
  -3   3  17       69.62       61.94     12.37 o 
  -2   3  17       73.58       79.48      7.30 o 
  -1   3  17        8.85        3.07      7.92 o 
   0   3  17      101.52      106.30     19.65 o 
   1   3  17       39.23       42.83      8.21 o 
   2   3  17      209.64      217.29     14.44 o 
   3   3  17        6.29        3.59     10.37 o 
   4   3  17       17.71       24.08      8.51 o 
  -3   4  17        2.06        4.97      5.27 o 
  -2   4  17       36.50       36.48     10.16 o 
  -1   4  17       47.01       53.96     10.62 o 
   0   4  17        4.36        5.14      7.60 o 
   1   4  17      113.37      128.75     17.02 o 
   2   4  17       74.88       66.42      7.28 o 
   3   4  17       17.19       39.86      8.56 o 
  -2   5  17       75.44       90.85     13.17 o 
  -1   5  17       21.85       18.58      9.24 o 
   0   5  17       81.42       74.06     11.85 o 
   1   5  17       11.32        1.54      5.53 o 
   2   5  17        2.06        4.00      8.03 o 
  -1   6  17        6.94       -0.04      9.17 o 
   0   6  17       12.61       13.81      9.31 o 
   1   6  17        8.49       -4.51      7.72 o 
   2   6  17       57.45       81.54     13.00 o 
  -1  -3  18        0.58        8.24      9.54 o 
   0  -3  18       34.81       30.63     10.59 o 
   1  -3  18       40.13       48.82     11.21 o 
  -2  -2  18       43.99       52.15      9.78 o 
  -1  -2  18       93.66       80.92     12.57 o 
   0  -2  18       92.14       86.56     12.46 o 
   1  -2  18       24.30       33.78     10.25 o 
   2  -2  18      179.75      204.76     16.19 o 
  -3  -1  18       37.69       41.10      6.75 o 
  -2  -1  18       67.02       62.52      6.00 o 
  -1  -1  18       76.76      104.02     13.20 o 
   0  -1  18       11.81       12.85      9.19 o 
   1  -1  18       82.41       77.05     11.69 o 
   2  -1  18       17.98        1.88      8.81 o 
   3  -1  18       31.26       39.74     10.66 o 
  -3   0  18        7.22       -2.27      5.01 o 
  -2   0  18      204.40      230.40      9.86 o 
  -1   0  18        1.03       -4.73      3.67 o 
   0   0  18      164.62      175.17     14.63 o 
   1   0  18       24.14       18.71      9.17 o 
   2   0  18      117.89      138.08     13.91 o 
   3   0  18      124.65      157.85     14.61 o 
  -3   1  18       95.24      102.48     23.70 o 
  -2   1  18        4.44       -6.59      4.39 o 
  -1   1  18      122.72      143.34      7.06 o 
   0   1  18        1.99        2.96      5.61 o 
   1   1  18       56.14       58.60     10.64 o 
   2   1  18        1.69       -5.35      7.83 o 
   3   1  18       32.78       31.41      9.86 o 
  -3   2  18       64.69       63.20      7.54 o 
  -2   2  18       85.26       80.26      7.57 o 
  -1   2  18       47.09       42.44      6.03 o 
   0   2  18       49.21       57.22      7.62 o 
   1   2  18       85.42      117.06     12.79 o 
   2   2  18       39.36       67.19     10.96 o 
   3   2  18       78.81       89.42     11.98 o 
  -3   3  18      149.39      136.70      9.60 o 
  -2   3  18       63.38       72.68      7.44 o 
  -1   3  18       65.34       40.12     10.05 o 
   0   3  18       63.86       46.20      7.12 o 
   1   3  18        0.55       -7.66      5.11 o 
   2   3  18       28.20       20.58      8.93 o 
   3   3  18       16.68       23.15      9.31 o 
  -2   4  18        9.89        2.10      9.06 o 
  -1   4  18       77.12       62.24     11.64 o 
   0   4  18       74.81       90.24      8.96 o 
   1   4  18       73.15       81.38      9.88 o 
   2   4  18        2.74       13.91      8.45 o 
  -1   5  18       16.11        0.50      9.02 o 
   0   5  18       76.90       74.56     12.45 o 
   1   5  18        8.62       13.38      9.36 o 
   2   5  18      355.17      396.89     20.16 o 
  -1  -2  19       61.04       71.65     12.55 o 
   0  -2  19       43.88       53.67     11.75 o 
   1  -2  19      157.93      185.35     16.18 o 
  -2  -1  19       20.66       17.45      4.94 o 
  -1  -1  19       24.87       23.92     10.50 o 
   0  -1  19       47.70       61.67     11.65 o 
   1  -1  19       56.58       88.50     12.87 o 
   2  -1  19       16.56       32.46     10.85 o 
  -2   0  19       80.37       96.50      7.00 o 
  -1   0  19        8.20        4.32      4.29 o 
   0   0  19      218.78      268.36     17.99 o 
   1   0  19        1.01       -4.68      8.53 o 
   2   0  19      105.30      129.68     14.02 o 
  -2   1  19        6.08        1.94      9.22 o 
  -1   1  19      110.52      101.34      6.76 o 
   0   1  19       30.93       42.43     10.81 o 
   1   1  19       83.58       87.82     12.41 o 
   2   1  19       61.16       73.03     11.71 o 
  -2   2  19       55.84       56.37      7.12 o 
  -1   2  19      147.17      168.87      7.76 o 
   0   2  19      167.64      203.55     10.74 o 
   1   2  19      109.71      115.67     13.45 o 
   2   2  19        0.11        6.07      8.63 o 
  -2   3  19       48.56       41.92      6.77 o 
   0   3  19       56.53       35.50     11.00 o 
   1   3  19       22.68        5.74      8.77 o 
   2   3  19       11.07       15.00      9.25 o 
  -1   4  19       99.32      101.94     13.50 o 
   0   4  19       23.70       18.02      6.93 o 
   1   4  19        2.57        2.82     10.22 o 
   2   4  19       16.44       35.77     10.19 o 
  -1   0  20      115.01      154.13     16.03 o 
   0   0  20       49.52       60.25     12.34 o 
   1   0  20       19.37       18.21     10.44 o 
  -1   1  20       14.88        7.59      8.04 o 
   0   1  20       53.71       66.79     12.46 o 
   1   1  20       45.70       58.41     11.84 o 
  -1   2  20       42.11       60.87      8.86 o 
   0   2  20       36.62       30.19     11.05 o 
   1   2  20       48.39       33.03     10.77 o 
   0   3  20      144.95      164.44     12.09 o 
   1   3  20       13.11       26.58     10.44 o 
                                                 
